# Supplementary material for: A Core Filamentation Response Network in Candida albicans Is Restricted to Eight Genes
Source: PLoS One. 2013 Mar 14;8(3):e58613. doi: 10.1371/journal.pone.0058613 (PMC3597736; doi:10.1371/journal.pone.0058613)
Supplement: Table S1 — Differentially expressed genes during filamentous growth induced by different stimuli. All genes listed in the tables were differentially expressed (≥1.5 fold with p≤0.05) in at least one condition at one time point. If a gene was differentially expressed in more than one condition, it is listed in the conditions column with "HS_SDG & pH8–pH4". HS_SDG means that the gene is differentially expressed in serum- treated cells (HS for human serum) compared to control cells grown in SDG medium. SDN_SDG means that the gene is differentially expressed in GlcNAc- treated cells (SDN for medium with GlcNAc as carbon source) compared to control cells grown in SDG. pH8_pH4 means that the gene is differentially expressed in cells grown in M199 medium with pH8 compared to those grown in M199 medium with pH4. (XLS) [file pone.0058613.s001.xls]

## Sheet: description
Description of supplemental table S1 Differentially expressed genes during filamentous growth induced by different stimuli.
All genes listed in the tables were differentially expressed (≥ 1.5 fold with p ≤ 0.05) in at least one condition at one time point.
If a gene was differentially expressed in more than one condition, it is listed in the conditions column with "HS_SDG & pH8-pH4".
conditions
HS_SDG	it means that the gene is differentially expressed in serum- treated cells (HS for human serum) compared to control cells grown in SDG medium.
SDN_SDG	it means that the gene is differentially expressed in GlcNAc- treated cells (SDN for medium with GlcNAc as carbon source) compared to control cells grown in SDG medium.
pH8_pH4	it means that the gene is differentially expressed in cells grown in M199 medium with pH8 compared to those grown in M199 medium with pH4.

## Sheet: 1h
Gene	Synonyms	condition	FC_pH8_pH4	adj.p_pH8_pH4	FC_HS_SDG	adj.p_HS_SDG	FC_SDN_SDG	adj.p_SDN_SDG	Function
orf19.1030		HS_SDG	-1.10607	0.766326	-1.66968	0.0199946	-1.0771	0.876813	Putative peptidyl-prolyl cis-trans isomerase
orf19.105	HAL22, MET22	HS_SDG	-1.04694	0.711028	-1.66659	2.39255e-08	-1.22633	0.0346454	Putative phosphoadenosine-5'-phosphate (PAP) or 3'-phosphoadenosine 5'-phosphosulfate (PAPS) phosphatase; possible role in sulfur recycling; induced upon biofilm formation; Hap43p-repressed gene
orf19.1159		HS_SDG	1.36948	0.0277112	-1.62752	0.000796798	-1.39758	0.0467266	Protein similar to A. nidulans CYSA serine O-trans-acetylase, suggesting that C. albicans uses an O-acetyl-serine (OAS) pathway of sulfur assimilation; induced upon biofilm formation
orf19.118	FAD2	HS_SDG	1.26547	0.425442	-1.82796	0.0156074	1.02306	0.974189	Delta-12 fatty acid desaturase, involved in production of linoleic acid, which is a major component of membranes
orf19.1187	CPH2	HS_SDG	1.21484	0.392149	1.51226	0.0354705	-1.00015	0.999599	Myc-bHLH family transcriptional activator of hyphal growth; directly regulates Tec1p, which regulates hypha-specific genes; probably homodimeric, phosphorylated; required for wild-type levels of Candida colonization of the mouse GI tract
orf19.1193	GNP1, AGP1	HS_SDG	1.01174	0.990635	2.43232	0.0260042	1.19478	0.815641	Protein similar to asparagine and glutamine permease; fluconazole or caspofungin induced; transcription is regulated by Nrg1p, Mig1p, Tup1p, Gcn2p, Gcn4p, and alkaline regulated by Rim101p; biofilm-induced; fungal-specific
orf19.1235	HOM3	HS_SDG	-1.29234	0.0803284	-1.87558	1.84388e-05	1.00076	0.998353	Putative L-aspartate 4-P-transferase; fungal-specific (no human or murine homolog); regulated by Gcn2p and Gcn4p; early-stage biofilm-induced gene
orf19.1264	CFL2	HS_SDG	1.43768	0.523621	4.91883	0.000362905	1.18655	0.852287	Iron utilization protein; putative oxidoreductase; regulated by Sfu1p, Nrg1p, Tup1p, Rim101p; alkaline, low iron, fluphenazine, ciclopirox olamine, flucytosine, fluconazole, biofilm induced; caspofungin, amphotericin B repressed
orf19.1267		HS_SDG	-1.0948	0.579138	-1.83026	2.26645e-06	-1.41102	0.0130244	Ortholog of S. cerevisiae CAJ1
orf19.1277		HS_SDG	1.13847	0.679385	2.26852	0.000203994	1.01011	0.985786	Hap43p-repressed gene; repressed by Rgt1p; late-stage biofilm-induced gene
orf19.1343		HS_SDG	1.36403	0.000278274	1.57014	7.47056e-07	1.27189	0.0143007	Putative RNA polymerase II mediator complex subunit; induced by nitric oxide
orf19.1354	UCF1, RGI1	HS_SDG	1.28895	0.724997	2.94859	0.0269696	-1.11051	0.931893	Hap43p-repressed gene; mRNA binds She3p; transcription induced in high iron, decreased upon yeast-hyphal switch; downregulation correlates with clinical development of fluconazole resistance; Ras1p-regulated; biofilm-induced gene
orf19.1357	FCY21, FCY2	HS_SDG	-1.2113	0.41711	-1.52568	0.03628	1.04061	0.937442	High affinity, high capacity, hypoxanthine-adenine-guanine-cytosine/ H+ symporter; purine-cytosine permease of pyrimidine salvage; similar to S. cerevisiae Fcy2p; mutation confers resistance to 5-fluorocytosine (5-FC); biofilm-induced gene
orf19.1364		HS_SDG	1.03906	0.83595	-1.54835	0.000104123	-1.27915	0.05855	Hap43p-repressed gene; constitutive expression independent of MTL or white-opaque status
orf19.1437		HS_SDG	1.37836	0.0599238	1.67652	0.00233833	-1.10657	0.733428
orf19.1490	MSB2	HS_SDG	1.34185	0.00348076	1.75306	2.61595e-07	1.26073	0.0537652	Adhesin-like protein; mucin family; cell wall damage sensor; N-terminal secretion signal; required for Cek1p phosphorylation in response to cell wall stress; Rim101p-repressed; activation releases extracellular domain into medium
orf19.1513	FAB1	HS_SDG	1.39791	0.0053926	1.51894	0.000712433	1.08607	0.694355	Phosphatidylinositol 3-phosphate 5-kinase; required for hyphal growth on solid media, and for wild-type vacuolar morphology and acidification; not required for wild-type virulence in mouse systemic infection or for adherence to HeLa cells
orf19.1537		HS_SDG	-1.1092	0.359411	-1.50331	3.88643e-05	-1.40255	0.00166594
orf19.1559	HOM2	HS_SDG	-1.03467	0.915578	-1.56875	0.00892075	1.13133	0.667632	Aspartate-semialdehyde dehydrogenase; forms a homodimer; conserved in bacteria, archaea, and fungi but not in mammals; ketoconazole-repressed; protein present in exponential and stationary growth phase yeast cultures
orf19.1565		HS_SDG	-1.08803	0.459564	-1.51684	1.30489e-05	-1.14788	0.247538	Putative transcription factor with zinc finger DNA-binding motif
orf19.1575	PRS1, PRS3	HS_SDG	-1.44286	0.000312136	-1.70311	9.12247e-07	1.03745	0.869701	Phosphoribosylpyrophosphate synthetase; enzyme of purine, pyrimidine, histidine, and tryptophan biosynthesis; essential; flucytosine induced; macrophage/pseudohyphal-induced
orf19.1613	ILV2	HS_SDG	-1.15333	0.508464	-1.647	0.00354106	-1.01697	0.97303	Putative acetolactate synthase; regulated by Gcn4p; induced by amino acid starvation (3-AT treatment); stationary phase enriched protein
orf19.1621	GPA2	HS_SDG	1.3536	0.00754245	1.67528	1.34769e-05	-1.08889	0.658249	G-protein alpha subunit; regulates filamentous growth; involved in cAMP-mediated glucose signaling; reports differ on role in cAMP-PKA pathway, MAP kinase cascade; Gpr1p C terminus binds Gpa2p; regulates HWP1 and ECE1
orf19.1633	UTP4	HS_SDG	-1.09062	0.631313	-1.6553	0.000164263	-1.09034	0.704036	Putative U3 snoRNA-associated protein; Hap43p-induced gene; physically interacts with TAP-tagged Nop1p
orf19.1682		HS_SDG	-1.25509	0.44035	-1.65813	0.0421015	-1.09899	0.850385	Membrane protein; Hap43p-repressed gene; repressed by nitric oxide
orf19.1691		HS_SDG	1.41079	0.390939	2.08618	0.0339655	1.35674	0.560605	Plasma-membrane-localized protein; filament induced; Hog1p-, ketoconazole-, fluconazole- and hypoxia-induced; regulated by Nrg1p, Tup1p, Upc2p; increased expression in response to prostaglandins; biofilm- and planktonic growth-induced
orf19.1708		HS_SDG	-1.43092	0.00726274	-1.54887	0.00140275	-1.31047	0.0972272
orf19.1716	URA3	HS_SDG	-1.46029	0.0533258	-1.74633	0.00441372	-1.24707	0.415964	Orotidine-5'-phosphate decarboxylase, enzyme of pyrimidine biosynthesis; gene used as a molecular genetic marker, but decreased expression when integrated at ectopic chromosomal locations can cause defects in hyphal growth and virulence
orf19.1721	NCE103	HS_SDG	-1.74838	0.170232	-2.25805	0.0374245	1.62584	0.346288	Carbonic anhydrase involved in the conversion of CO2 to bicarbonate; essential for virulence in host niches with limited CO2, wild-type white-opaque switching; biofilm induced; activated by Mnl1p under weak acid stress; Hap43p-induced gene
orf19.1753	PUS7	HS_SDG	-1.3973	0.00879273	-1.6071	0.000292374	-1.18022	0.343855	Protein similar to S. cerevisiae tRNA modification protein; induced upon biofilm formation
orf19.18	IMH3, IMD4	HS_SDG	-1.48764	0.0437114	-1.85031	0.00190322	-1.49709	0.0839154	Inosine monophosphate (IMP) dehydrogenase; enzyme of GMP biosynthesis; target of mycophenolic acid and mizoribine monophosphate; antigenic during infection; downregulated in core stress response; snoRNA snR54 encoded within IMH3 intron
orf19.1809		HS_SDG	1.15843	0.568543	1.53667	0.0308355	1.33079	0.255952
orf19.1832	FCY23, TPN1	HS_SDG	-1.18997	0.259416	-1.72753	0.000108882	-1.144	0.516948	Putative transporter; Gcn4p-regulated; more similar to S. cerevisiae Tpn1p, which is a vitamin B6 transporter, than to purine-cytosine permeases
orf19.1843	ALG6	HS_SDG	1.43071	0.00142787	1.76293	2.12542e-06	1.11193	0.544782	Putative glucosyltransferase involved in cell wall mannan biosynthesis; transcription is elevated in chk1, nik1, and sln1 homozygous null mutants; repressed by nitric oxide; possibly essential gene, disruptants not obtained by UAU1 method
orf19.1847	ARO10	HS_SDG	1.1384	0.763442	2.46038	0.00121909	1.66557	0.129432	Aromatic decarboxylase of the Ehrlich fusel oil pathway of aromatic alcohol biosynthesis; pH-regulated (alkaline downregulated); protein abundance is affected by URA3 expression in the CAI-4 strain background
orf19.1865		HS_SDG	-1.09653	0.345649	-1.61428	1.31553e-07	-1.41721	0.000200152	S. cerevisiae ortholog MSC7 has role in reciprocal meiotic recombination and localizes to endoplasmic reticulum
orf19.1896	SSC1	HS_SDG	1.00662	0.986307	-1.67698	0.00227298	-1.23574	0.35258	Heat shock protein; at yeast-form cell surface, not hyphae; antigenic; Gcn4p-regulated; induced by amino acid starvation (3-aminotriazole) or upon adherence to polystyrene; macrophage-downregulated; sumoylation target; possibly essential
orf19.1900		HS_SDG	-1.38129	0.00144761	-1.51274	8.54589e-05	-1.06152	0.746536
orf19.1956		HS_SDG	-1.43728	0.0112205	-1.51789	0.00435954	1.14594	0.536217
orf19.1979	GIT3	HS_SDG	-1.08318	0.832375	-1.61202	0.0392421	-1.58281	0.0887325	Putative glycerophosphoinositol permease; fungal-specific (no human/murine homolog); alkaline downregulated; transcription specific to white cell type; caspofungin, macrophage/pseudohyphal-repressed; biofilm-induced
orf19.2013	KAR2	HS_SDG	1.0867	0.706131	2.68628	3.50249e-09	-1.21337	0.336563	Similar to chaperones of Hsp70p family; role in translocation of proteins into the ER; transcriptionally regulated by iron; expression greater in high iron; protein present in exponential and stationary growth phase yeast cultures
orf19.2017		HS_SDG	-1.30843	0.0222236	-1.65237	3.43207e-05	-1.30535	0.0559988	S. cerevisiae ortholog RPA49 has role in transcription elongation from RNA polymerase I promoter, regulation of cell size, transcription of nuclear rRNA large RNA polymerase I transcript
orf19.2022		HS_SDG	-1.21991	0.691881	2.7705	0.00336771	1.04991	0.957244
orf19.2028	MXR1	HS_SDG	-1.09249	0.642523	-2.09204	3.87413e-07	-1.20569	0.302039	Putative methionine sulfoxide reductase; flucytosine induced; Plc1p-regulated; upregulated in the presence of human neutrophils; macrophage regulated (gene induced, protein decreased); possibly adherence-induced
orf19.2092		HS_SDG	-1.03024	0.878451	-1.77068	5.81396e-07	-1.28349	0.0487534	Putative peroxisomal cystathionine beta-lyase; Gcn4p-regulated
orf19.2146		HS_SDG	-1.00954	0.97265	1.56337	0.000986264	1.15477	0.455921	S. cerevisiae ortholog HAT2 has histone binding, histone acetyltransferase activity and has role in chromatin assembly or disassembly, histone acetylation, chromatin silencing at telomere
orf19.2150		HS_SDG	1.39328	0.0370864	1.62194	0.00261632	1.22677	0.343066	S. cerevisiae ortholog AIM45 localizes to mitochondrion
orf19.2364	MIS11, MIS1	HS_SDG	1.33858	0.266343	-1.95847	0.0046349	-1.39668	0.277374	Similar to precursor of mitochondrial C1-tetrahydrofolate synthase; putative protein of glycine catabolism; downregulated by Efg1p; fluconazole-induced; stationary phase enriched protein
orf19.2384		HS_SDG	-1.42217	0.000786442	-1.51917	0.000117751	1.025	0.926392	S. cerevisiae ortholog MTG1 has role in mitochondrial translation and localizes to mitochondrial inner membrane
orf19.242.2		HS_SDG	1.49509	0.000609055	1.66514	2.95067e-05	-1.15163	0.392064	S. cerevisiae ortholog YSY6 localizes to endoplasmic reticulum
orf19.2432	HAC1	HS_SDG	1.48726	0.000817288	1.99705	1.11136e-07	1.31492	0.0534725	Putative bZIP transcription factor involved in unfolded protein response and control of morphology; transcript undergoes atypical splicing at C terminus under ER stress; induced during mating and by caspofungin; mRNA binds She3p
orf19.2456		HS_SDG	-1.1521	0.287416	-1.54539	0.000273338	-1.2365	0.1441
orf19.2525	LYS12	HS_SDG	-1.09347	0.712361	-2.17675	4.59587e-06	1.11718	0.692811	Putative mitochondrial homoisocitrate dehydrogenase; clade-associated gene expression; protein level decreases in stationary phase cultures
orf19.2547		HS_SDG	-1.4153	0.000195071	-1.60059	1.84285e-06	-1.08124	0.605722
orf19.2568	IFU5	HS_SDG	1.45667	0.0296543	1.73856	0.00165279	1.23046	0.387014	Predicted membrane protein; estradiol-induced; increased transcription associated with CDR1 and CDR2 overexpression or fluphenazine treatment; putative drug-responsive regulatory site; similar to S. cerevisiae Wwm1p; Hap43p-repressed gene
orf19.2574		HS_SDG	1.41748	2.7704e-05	1.51362	1.86339e-06	1.03063	0.866428	Ortholog of S. cerevisiae YFL034W
orf19.2604		HS_SDG	-1.43533	2.39072e-05	-1.60898	1.82009e-07	-1.1057	0.393207	S. cerevisiae ortholog YNL022C localizes to nucleus
orf19.2614	RSR1	HS_SDG	1.43782	0.000382865	2.01	2.33647e-09	-1.07038	0.705741	RAS-related protein; GTP/GDP cycling required for wild-type polar bud site selection, hyphal growth guidance; role in systemic virulence in mouse; geranylgeranylation predicted; suppresses S. cerevisiae cdc24-4 mutant heat sensitivity
orf19.2636		HS_SDG	-1.16947	0.0568772	-1.84772	1.43718e-10	-1.08416	0.504044
orf19.2643	RPO26	HS_SDG	-1.44201	0.000892063	-1.55624	0.000108218	-1.1059	0.564186	Putative RNA polymerase subunit; heterozygous null mutant exhibits resistance to parnafungin in the C. albicans fitness test
orf19.2759		HS_SDG	-1.17376	0.352632	1.64742	0.00085689	1.27167	0.198567
orf19.2774	LAB5, LIP5	HS_SDG	-1.17095	0.270015	-1.52158	0.00119774	-1.31105	0.0739872	S. cerevisiae ortholog LIP5 has role in protein lipoylation and localizes to mitochondrion
orf19.288	MET13	HS_SDG	-1.11697	0.756366	-2.90866	7.08765e-06	-1.03137	0.960238	Putative methionine biosynthesis protein; ketoconazole-induced; amphotericin B repressed
orf19.2883	CSO99	HS_SDG	-1.03197	0.944314	-1.63138	0.0436847	1.00654	0.990769	Hap43p-repressed gene, protein not conserved in S. cerevisiae
orf19.2887		HS_SDG	1.01832	0.929112	-1.60888	1.25734e-05	-1.20081	0.162522	S. cerevisiae ortholog YMR295C localizes to ribosome, mating projection tip, cellular bud
orf19.2907.1		HS_SDG	1.01025	0.972336	-2.60324	2.20284e-09	-1.37324	0.0569787	S. cerevisiae ortholog PCC1 has chromatin DNA binding and has role in positive regulation of transcription from RNA polymerase II promoter by pheromones, threonylcarbamoyladenosine metabolic process
orf19.2927	MNN11	HS_SDG	-1.08015	0.621324	-2.22767	7.74529e-10	-1.35671	0.0191462	S. cerevisiae ortholog MNN11 has alpha-1,6-mannosyltransferase activity, has role in protein glycosylation and localizes to alpha-1,6-mannosyltransferase complex
orf19.2943		HS_SDG	1.03394	0.920922	-1.52623	0.0180567	-1.47031	0.0626257
orf19.2970	LYS2	HS_SDG	1.053	0.859827	-2.01755	4.47515e-05	1.00673	0.987952	Large subunit of heterodimeric alpha-aminoadipate reductase; enzyme of lysine biosynthesis; contains predicted binding sites for AMP and alpha-aminoadipate; feedback inhibited by lysine or thialysine; regulated by Gcn2p and Gcn4p
orf19.3038	TPS2	HS_SDG	1.29291	0.284648	1.69611	0.014858	1.23641	0.504044	Trehalose-6-phosphate (Tre6P) phosphatase; mutant heat sensitive, has Tre6P accumulation, decreased mouse virulence; possible drug target; two conserved phospohydrolase motifs; no mammalian homolog; Hap43p-repressed gene; biofilm-induced
orf19.3103		HS_SDG	-1.45742	6.02286e-05	-1.53118	1.17456e-05	-1.19874	0.111569	S. cerevisiae ortholog RPO31 has DNA-directed RNA polymerase activity, has role in tRNA transcription from RNA polymerase III promoter and localizes to DNA-directed RNA polymerase III complex
orf19.3104	YDC1	HS_SDG	-1.06643	0.874078	1.69558	0.0214186	1.44848	0.189762	Protein with Mob2p-dependent hyphal regulation; transcription is regulated by Nrg1p and Mig1p; Hap43p-repressed gene
orf19.3106	MET16	HS_SDG	-1.09791	0.526963	-1.79004	1.30233e-06	-1.25305	0.102376	Putative 3'-phosphoadenylsulfate reductase; sulfur amino acid metabolism; reports differ on regulation during biofilm formation; fungal-specific; possibly an essential gene, disruptants not obtained by UAU1 method; Hap43p-repressed gene
orf19.316	SEC13	HS_SDG	1.40646	0.000999307	1.57741	2.52764e-05	-1.11929	0.458383	Putative protein transport factor; antigenic during murine systemic infection; macrophage-downregulated protein abundance; protein level decreases in stationary phase cultures
orf19.3221	CPA2	HS_SDG	1.0101	0.990737	-5.35499	8.57911e-06	-1.49546	0.436085	Putative arginine-specific carbamoylphosphate synthetase; protein enriched in stationary phase yeast cultures; transcription is upregulated in both intermediate and mature biofilms
orf19.3228		HS_SDG	-1.17932	0.170171	-1.51534	0.000264697	-1.26229	0.0817463	Putative endosomal transmembrane protein; Hap43p-induced; mutation confers hypersensitivity to amphotericin B
orf19.3300	ZPR1	HS_SDG	-1.1669	0.441027	-1.78239	0.000512645	-1.46586	0.0472583	Protein with putative zinc finger; regulated by Gcn4p; repressed in response to amino acid starvation (3-aminotriazole treatment); upregulation correlates with clinical development of fluconazole resistance
orf19.3303		HS_SDG	-1.3512	0.000231711	-1.51628	1.56494e-06	-1.30593	0.00369043	S. cerevisiae ortholog PPM2 has tRNA methyltransferase activity, has role in tRNA methylation, wybutosine biosynthetic process and localizes to mitochondrion
orf19.3387		HS_SDG	1.12175	0.512155	2.95873	4.63854e-11	1.08348	0.743321
orf19.3418		HS_SDG	1.07166	0.751304	-1.51701	0.00341951	-1.07331	0.790152
orf19.3475		HS_SDG	1.39133	0.016182	2.17022	1.895e-07	-1.28645	0.138882	Described as a Gag-related protein; hyphal induced; downregulation correlates with clinical development of fluconazole resistance; repressed by nitric oxide, 17-beta-estradiol, ethynyl estradiol
orf19.3478	NIP7	HS_SDG	-1.4541	0.0105384	-1.5624	0.0028734	1.01574	0.972247	Putative nucleolar protein with role in ribosomal assembly; hyphal-induced; Hap43p-induced
orf19.3508		HS_SDG	1.10814	0.724997	1.55598	0.0253991	1.55749	0.0511555	Putative protein of unknown function; stationary phase enriched protein
orf19.353	ULP1	HS_SDG	-1.4495	2.72653e-05	-1.5235	4.46107e-06	-1.00047	0.998353	Putative SUMO deconjugation enzyme that cleaves the small ubiquitin-like modifier (SUMO) off proteins
orf19.3534	RHO3	HS_SDG	1.28069	0.0248474	1.73599	2.09241e-06	1.25358	0.0888415	Putative Rho family GTPase; possible substrate of protein farnesyltransferase and geranylgeranyltransferase type I; greater transcription in hyphal form than yeast form; plasma membrane-localized
orf19.3540	MAK5	HS_SDG	-1.28608	0.0865604	-1.51462	0.00393686	-1.10031	0.698033	Putative nucleolar DEAD-box RNA helicase; oxidative stress-repressed via Cap1p; decreased expression in response to prostaglandins
orf19.3553	RPF2	HS_SDG	-1.53141	0.0829173	-2.25663	0.000767519	-1.39278	0.292692	Putative pre-rRNA processing protein; Hap43p-induced gene; mutation confers hypersensitivity to 5-fluorocytosine (5-FC), 5-fluorouracil (5-FU), and tubercidin (7-deazaadenosine)
orf19.3556		HS_SDG	-1.19943	0.111847	-1.5295	0.000145517	-1.13398	0.413754	S. cerevisiae ortholog KAP104 has nuclear localization sequence binding and has role in mRNA-binding (hnRNP) protein import into nucleus, cell cycle, transcription factor import into nucleus
orf19.3624		HS_SDG	-1.40786	0.00159155	-1.66066	9.21283e-06	-1.37146	0.0117346	S. cerevisiae ortholog DSS1 has exoribonuclease II activity, has role in RNA catabolic process and localizes to mitochondrial matrix
orf19.3651	PGK1	HS_SDG	1.83491	0.134594	3.02968	0.00441372	2.1121	0.109052	Phosphoglycerate kinase, enzyme of glycolysis; localizes to cell wall and cytoplasm; antigenic in murine/human infection; biofilm, planktonic culture-, Hog1p-, Hap43p-, GCN-induced; downregulated upon phagocytosis
orf19.3669	SHA3, SKS1	HS_SDG	1.40138	0.110405	3.07108	2.28867e-07	1.04347	0.935031	Putative serine/threonine kinase involved in glucose transport; transposon mutation affects filamentous growth; fluconazole-induced; ketoconazole-repressed; induced in by alpha pheromone; possibly essential (UAU1 method); biofilm-induced
orf19.3680	Sep 07, SHS1	HS_SDG	1.05042	0.878451	1.83391	0.000772739	-1.13671	0.671236	Septin, required for wild-type invasive growth in vitro but not required for virulence in a mouse model of systemic infection; localizes to hyphal septum or bud neck; Asn-rich; aberrant gel mobility
orf19.3695		HS_SDG	-1.10653	0.446432	-1.50049	0.000234155	-1.34483	0.0170503	S. cerevisiae ortholog EPT1 has diacylglycerol cholinephosphotransferase activity, ethanolaminephosphotransferase activity and has role in phosphatidylethanolamine biosynthetic process, phosphatidylcholine biosynthetic process
orf19.3704		HS_SDG	-1.49417	0.00324926	-1.53721	0.00213242	-1.43683	0.0231148	S. cerevisiae ortholog DBP6 has role in ribosomal large subunit assembly, rRNA processing and localizes to nucleolus, preribosome, large subunit precursor
orf19.3743		HS_SDG	1.02915	0.860612	1.6796	2.44633e-07	-1.03754	0.850385
orf19.3771		HS_SDG	-1.01246	0.978453	-2.94422	3.49512e-06	-1.061	0.911951
orf19.3810		HS_SDG	-1.32708	0.0263803	-1.76128	1.78503e-05	-1.47775	0.00665451	S. cerevisiae ortholog MTD1 has methylenetetrahydrofolate dehydrogenase (NAD+) activity and has role in one-carbon metabolic process, purine base biosynthetic process, folic acid-containing compound biosynthetic process
orf19.3911	SAH1	HS_SDG	-1.2427	0.21359	-1.7108	0.000934893	1.10458	0.725135	Putative S-adenosyl-L-homocysteine hydrolase; predicted enzyme of sulfur amino acid metabolism; antigenic in human; biofilm-, alkaline-, fluconazole-induced expression; Gcn4p-regulated; amino acid starvation (3-AT) repressed
orf19.3932		HS_SDG	1.19496	0.623874	1.94979	0.0129474	1.756	0.0721758	Stationary phase enriched protein; induced in core caspofungin response; induced by nitric oxide independent of Yhb1p; repressed in a ssr1 null mutant; induced by ketoconazole and by hypoxia
orf19.3975		HS_SDG	1.68859	0.0537701	2.74186	0.000216535	1.0773	0.90647
orf19.4029		HS_SDG	-1.34424	0.015102	-1.72695	1.63122e-05	-1.26221	0.120209	S. cerevisiae ortholog SQT1 has role in ribosomal large subunit assembly and localizes to cytosolic ribosome
orf19.4046		HS_SDG	1.48245	0.00464994	1.82899	2.99185e-05	1.04651	0.888122	Putative transcription factor containing a Zn(2)-Cys(6) binuclear cluster
orf19.4055		HS_SDG	1.3738	0.0158985	1.56709	0.000835811	1.48678	0.00827599	Protein similar to S. cerevisiae Ybr075wp; transposon mutation affects filamentous growth; clade-associated gene expression
orf19.4096		HS_SDG	-1.41363	0.0703569	-1.66597	0.00702329	1.12579	0.71855	S. cerevisiae ortholog TAZ1 has role in phospholipid biosynthetic process, inner mitochondrial membrane organization, mitochondrial ATP synthesis coupled electron transport, protein complex assembly, cardiolipin metabolic process
orf19.4099	ECM17, MET5	HS_SDG	-1.58016	0.139092	-4.69782	6.00491e-07	-1.56981	0.228307	Enzyme of sulfur amino acid biosynthesis; putative role in regulation of cell wall biogenesis; upregulated in biofilm; possibly adherence-induced; regulated by Tsa1p/Tsa1Bp in H2O2 stress; Gcn4p-regulated; Tbf1p-activated; Hap43p-repressed
orf19.4188	NMD5	HS_SDG	-1.33253	0.0259727	-1.62186	0.000236878	-1.22783	0.211368	Protein not essential for viability; similar to S. cerevisiae Nmd5p, which is involved in protein-nucleus import; downregulated during core stress response; Hap43p-induced gene
orf19.4191	RLP24	HS_SDG	-1.33319	0.019759	-2.09009	5.46998e-08	-1.37427	0.0265559	Putative ribosomal protein; Hap43p-induced; essential gene; S. cerevisiae ortholog is essential; heterozygous mutation confers hypersensitivity to 5-fluorocytosine (5-FC), 5-fluorouracil (5-FU), and tubercidin (7-deazaadenosine)
orf19.4219	RIX7	HS_SDG	-1.30513	0.0004839	-1.57041	7.71301e-08	-1.21143	0.0322817	Protein similar to S. cerevisiae Rix7p which is a putative ATPase of the AAA family required for ribosomal subunit export from the nucleus; mutation impairs hyphal growth and biofilm formation; planktonic growth-induced gene
orf19.4265	UAP1, QRI1	HS_SDG	1.22584	0.199068	1.85378	3.94025e-05	-1.25808	0.218696	UDP-N-acetylglucosamine pyrophosphorylase, catalyzes biosynthesis of UDP-N-acetylglucosamine from UTP and N-acetylglucosamine 1-phosphate; functional homolog of S. cerevisiae Qri1p; alkaline upregulated
orf19.4268	UTP13	HS_SDG	-1.14132	0.393867	-1.62558	0.000238068	-1.30706	0.0852351	Putative U3 snoRNA-associated protein; Hap43p-induced gene; downregulated in core stress response; physically interacts with TAP-tagged Nop1p
orf19.4335	TNA1	HS_SDG	1.0549	0.913016	-2.66962	0.000203994	1.04054	0.953699	Putative nicotinic acid transporter; fungal-specific (no human or murine homolog); detected at germ tube plasma membrane by mass spectrometry; transcriptionally induced upon phagocytosis by macrophage
orf19.4349		HS_SDG	1.20234	0.388208	-1.63377	0.00706359	-1.45398	0.0809518	Protein of unknown function, transcription is repressed in the presence of elevated CO2
orf19.4351		HS_SDG	1.201	0.300187	1.50908	0.00908872	1.30641	0.168861
orf19.4413	CMD1	HS_SDG	1.49164	0.000259387	1.8072	4.77918e-07	-1.32571	0.0269079	Calmodulin; calmodulin inhibitors cause a defect in hyphal growth; not transcriptionally regulated by yeast-hyphal transition; mutation confers hypersensitivity to cytochalasin D and high concentrations of tunicamycin; gene has intron
orf19.4506	LYS22	HS_SDG	1.08082	0.891717	-4.47564	2.84772e-06	1.48061	0.344274	Putative homocitrate synthase; fungal-specific (no human or murine homolog); repressed by nitric oxide and by hypoxia; protein level decreases in stationary phase cultures; induced by ketoconazole
orf19.4582		HS_SDG	-1.23636	0.0410751	-1.63624	4.78705e-06	-1.18818	0.182437	Ortholog of S. cerevisiae SKI6
orf19.4590	RFX2	HS_SDG	1.24762	0.311456	1.52096	0.0326898	-1.10118	0.789675	Transcriptional repressor; regulator of filamentation, response to DNA damage, adhesion, virulence in murine mucosal, systemic infections; RFX domain; regulated by Nrg1p, UV-induced; partially complements S. cerevisiae rfx1 mutant defects
orf19.4603	ARL1	HS_SDG	1.20764	0.232797	1.54058	0.00301193	-1.04466	0.894039	Putative GTPase; mutation confers dose-dependent sensitivity to Brefeldin A
orf19.4630	CPA1	HS_SDG	-1.12597	0.785691	-3.7644	3.4406e-06	-1.04274	0.953664	Putative carbamoyl-phosphate synthase subunit; alkaline downregulated; transcription is upregulated in both intermediate and mature biofilms
orf19.4631	ERG251	HS_SDG	1.82017	0.104105	3.45936	0.000540514	-1.07818	0.934513	C-4 sterol methyl oxidase with a role in ergosterol biosynthesis; Hap43p-induced; ketoconazole-induced; amphotericin B, caspofungin repressed; possibly an essential gene, disruptants not obtained by UAU1 method
orf19.4640	PWP1	HS_SDG	-1.09086	0.551395	-1.61596	2.74945e-05	-1.19054	0.219101	Putative rRNA processing protein; Hap43p-induced gene; downregulated in core stress response
orf19.4688	DAG7	HS_SDG	1.15172	0.531802	-1.92695	0.000216535	1.17512	0.546664	Secretory protein; alpha-factor induced gene; mutation confers hypersensitivity to toxic ergosterol analog; a-specific transcription; planktonic growth-induced; fluconazole-induced
orf19.4733	YMC2	HS_SDG	1.27416	0.0694872	-2.26764	1.45586e-08	-1.33115	0.063699	Putative mitochondrial carrier protein; Gcn4p-regulated; induced upon biofilm formation
orf19.4788	ARG5,6	HS_SDG	-1.05474	0.91712	-4.77944	1.02993e-07	-1.84145	0.0565378	Arginine biosynthetic enzyme activities; in S. cerevisiae, processed into distinct polypeptides with acetylglutamate kinase (Arg6p) activity and acetylglutamate-phosphate reductase (Arg5p) activity; Gcn4p regulated; alkaline downregulated
orf19.4815	YTM1	HS_SDG	-1.33027	0.0497726	-1.73811	0.000165873	-1.24916	0.227424	Protein similar to S. cerevisiae Ytm1p, which is involved in biogenesis of the large ribosomal subunit; transposon mutation affects filamentous growth; protein level decreases in stationary phase cultures; Hap43p-induced gene
orf19.4819		HS_SDG	-1.3846	0.0180487	-1.57843	0.00116367	1.06796	0.805235	Predicted ORF in Assemblies 19, 20 and 21; transcription detected in high-resolution tiling array experiments
orf19.4874	MNN3	HS_SDG	-1.48649	2.7704e-05	-1.54002	9.62633e-06	-1.2451	0.0472583	Predicted Golgi alpha-1,2-mannosyltransferase; mutation confers hypersensitivity to toxic ergosterol analog, and to amphotericin B; late-stage biofilm-induced gene
orf19.4927	BNI1	HS_SDG	1.3123	0.00334873	1.50122	2.54454e-05	1.11865	0.388087	Formin; role in cytoskeletal organization, cell polarity; role in systemic virulence in mouse; cell-cycle regulated localization to site of polarized growth, bud neck; localizes to Spitzenkorper of hyphae, minor localization at septum
orf19.4933	FAD3	HS_SDG	-1.59628	0.0952919	-2.94443	9.33314e-05	-1.39373	0.369891	Omega-3 fatty acid desaturase, involved in production of alpha-linolenic acid, which is a major component of membranes; caspofungin induced; Plc1p-regulated; shows colony morphology-related gene regulation by Ssn6p
orf19.4941	TYE7	HS_SDG	-1.04016	0.958617	2.49333	0.0214848	-1.3192	0.675409	bHLH transcription factor involved in control of glycolysis; required for biofilm formation; hyphally regulated by Cph1p, Cyr1p; flucytosine, Hog1p induced; amphotericin B, caspofungin repressed; induced in biofilm and planktonic growth
orf19.4975	HYR1	HS_SDG	1.42709	0.217101	4.08069	5.25136e-07	-1.0874	0.889899	Hyphal-induced GPI-anchored cell wall protein; macrophage-induced; repressed by neutrophil-co-culture; resistance to killing by neutrophils, azole resistance; regulated by Rfg1p, Efg1p, Nrg1p, Tup1p, Cyr1p, Bcr1p, Hap43p; biofilm-induced
orf19.500		HS_SDG	-1.45235	0.000467034	-1.50717	0.000191625	-1.22368	0.127168	S. cerevisiae ortholog GCD10 has tRNA binding, tRNA (adenine-N1-)-methyltransferase activity, has role in tRNA methylation and localizes to nucleus, tRNA (m1A) methyltransferase complex
orf19.5015	MYO2	HS_SDG	1.40792	0.00525809	1.73082	1.78503e-05	-1.08959	0.686769	Class V myosin; nonessential; sole class V myosin in C. albicans; required for wild-type actin cytoskeletal polarity, nuclear organization and migration, and hyphal growth; conserved myosin ATPase and tail domains; Hap43p-induced gene
orf19.5025	MET3	HS_SDG	1.41822	0.232444	-4.86024	5.46998e-08	-1.65821	0.11877	ATP sulfurlyase of sulfate assimilation; repressed by Met or Cys, Sfu1p, or in fluconazole-resistant isolate; strongly induced on biofilm formation, even in presence of Met and Cys; Hog1p-, caspofungin-, white phase-induced
orf19.5037	HRQ2	HS_SDG	1.22016	0.00763149	-1.61721	1.05153e-08	-1.34899	0.000350537	Protein not essential for viability
orf19.5059	GCS1, GSH1	HS_SDG	-1.30061	0.0377366	-2.23951	9.79558e-09	-1.47465	0.00606879	Gamma-glutamylcysteine synthetase; enzyme of glutathione synthesis, required for virulence; induced on early/intermediate biofilm formation, in low iron, H2O2, Cd, or presence of human neutrophils; possibly adherence-induced
orf19.5061	ADE5,7	HS_SDG	1.12998	0.595453	-1.57932	0.00804081	-1.46718	0.0559474	Phosphoribosylamine-glycine ligase and phosphoribosylformylglycinamidine cyclo-ligase; interacts with Vps34p; required for hyphal growth and virulence; flucytosine induced; not induced in GCN response, in contrast to S. cerevisiae ortholog
orf19.508	QDR1	HS_SDG	1.34012	0.410509	2.26917	0.00628173	1.11924	0.856517	Putative transporter of antibiotic resistance; transcription regulated by Nrg1p and Tup1p; caspofungin repressed; expression regulated by white-opaque switching; Hap43p-repressed gene; early-stage biofilm- and planktonic growth-induced gene
orf19.51		HS_SDG	1.08415	0.582082	-1.5229	0.000164726	1.03561	0.889121	Ortholog of C. glabrata CAGL0M07722g
orf19.5104	LTP1	HS_SDG	1.07259	0.428829	-1.51267	1.53654e-07	-1.23179	0.0122797	Putative protein phosphatase of the PTP family (tyrosine-specific), similar to S. cerevisiae Ltp1p
orf19.5139		HS_SDG	1.48491	0.00118186	2.06045	7.71301e-08	1.20542	0.23981
orf19.5147	LMO1, YLL007C	HS_SDG	1.3035	0.00125164	1.92381	4.86636e-11	1.27358	0.0106654	Protein involved together with Dck1p and Rac1p in invasive filamentous growth and cell wall integrity; acts upstream of MAP kinase Cek1p; has similarity to human ELMO1
orf19.5207		HS_SDG	-1.31008	0.000745209	-1.58	1.66077e-07	-1.24905	0.0165871	S. cerevisiae ortholog DPH1 has role in peptidyl-diphthamide biosynthetic process from peptidyl-histidine and localizes to cytoplasm
orf19.5230	MRPS9	HS_SDG	-1.2549	0.106249	-1.53629	0.00169671	1.03716	0.909936	Mitochondrial ribosomal protein S9; has N-terminal mitochondrial targeting signal and an S9 consensus motif; overexpression in S. cerevisiae causes respiratory defect that is reversible upon cessation of C. albicans gene expression
orf19.5288	IFE2	HS_SDG	-1.17712	0.699816	2.27581	0.00462768	1.88943	0.0605747	Putative alcohol dehydrogenase; decreased expression in hyphae compared to yeast-form cells; Efg1p-regulated; fluconazole-induced; Hog1p-induced; increased expression in response to prostaglandins
orf19.5303	PGA30	HS_SDG	1.18405	0.52675	1.55361	0.038131	-1.20306	0.567706	GPI-anchored protein of cell wall
orf19.5323	MDH1-3	HS_SDG	1.24703	0.281081	1.56816	0.0152689	1.13242	0.691801	Predicted malate dehydrogenase; farnesol regulated; protein present in exponential and stationary growth phase yeast; Hap43p-repressed gene
orf19.5334		HS_SDG	1.33014	0.223682	1.91782	0.00266146	1.40011	0.217177	Biofilm- and planktonic growth-induced gene; transcription regulated upon yeast-hyphal switch
orf19.535	RBR1	HS_SDG	1.02419	0.955417	-1.6541	0.0223791	-1.01412	0.982518	Glycosylphosphatidylinositol (GPI)-anchored cell wall protein required for filamentous growth at acidic pH; expression is repressed by Rim101p and activated by Nrg1p; Hap43p-induced gene
orf19.5351	TIF11	HS_SDG	-1.212	0.390463	-1.50059	0.0362146	-1.18765	0.554366	Translation initiation factor eIF1a; possibly transcriptionally regulated upon hyphal formation; genes encoding ribosomal subunits, translation factors, and tRNA synthetases are downregulated upon phagocytosis by murine macrophage
orf19.5377	HOS2	HS_SDG	1.0748	0.818069	-1.61287	0.0129091	-1.08818	0.821914	Putative histone deacetylase; mutations affect filamentous growth; genetic evidence suggests that Set3p and Hos2p function together as a complex involved in regulation of white-opaque switching, morphogenesis, and virulence
orf19.54	RHD1	HS_SDG	-1.51055	0.102388	-2.04963	0.0035158	-1.26308	0.524203	Putative beta-mannosyltransferase, required for the addition of beta-mannose to the acid-labile fraction of cell wall phosphopeptidomannan; member of a 9-gene family; transcriptionally regulated on yeast-hyphal and white-opaque switches
orf19.5474		HS_SDG	-1.07485	0.623438	1.67581	3.7685e-06	1.19818	0.175229	Predicted ORF in Assemblies 19, 20 and 21; transcriptionally activated by Mnl1p under weak acid stress; transcription detected in high-resolution tiling array experiments
orf19.548	CDC10	HS_SDG	1.15877	0.397839	1.70949	0.000298088	-1.46045	0.0248783	Septin, required for wild-type cell, hyphal, or chlamydospore morphology; role in virulence and kidney tissue invasion in a mouse model of systemic infection; forms ring at sites of cell division and filaments in mature chlamydospore
orf19.5519	GCV1	HS_SDG	1.033	0.928292	-1.71396	0.00414848	-1.45622	0.0918672	Putative T subunit of glycine decarboxylase; transcription is negatively regulated by Sfu1p
orf19.5542	SAP6	HS_SDG	1.10904	0.85351	3.41924	0.000180036	1.0999	0.898425	Secreted aspartyl protease; expressed during hyphal growth, oral carriage, infection; sap4 sap5 sap6 triple mutant is defective in protein utilization as N source; assessment of virulence role complicated by URA3 effects; N-glycosylated
orf19.5576		HS_SDG	-1.12626	0.373009	-1.59144	6.25304e-05	-1.47237	0.00217237	Protein similar to S. cerevisiae Cab1p, a pantothenate kinase; transposon mutation affects filamentous growth; downregulated in core stress response
orf19.5598		HS_SDG	-1.31103	0.0521568	-1.79523	3.44651e-05	-1.4186	0.0278271
orf19.5608		HS_SDG	-1.29099	0.0566789	-1.62305	0.000300926	-1.24729	0.181016	S. cerevisiae ortholog RPC34 has DNA-directed RNA polymerase activity, has role in tRNA transcription from RNA polymerase III promoter and localizes to mitochondrion, DNA-directed RNA polymerase III complex
orf19.5610	ARG3	HS_SDG	-1.05329	0.940557	-2.76716	0.00614364	-1.08074	0.934914	Putative ornithine carbamoyltransferase; Gcn4p-regulated; Hap43p-induced gene; repressed in alkalinizing medium
orf19.5626		HS_SDG	-1.01382	0.967444	1.73389	0.000694883	1.01353	0.977356	Biofilm-induced gene; Plc1p-regulated; transcriptionally activated by Mnl1p under weak acid stress
orf19.5628		HS_SDG	-1.15327	0.244136	-1.55746	9.0199e-05	-1.42293	0.00428467	Mitochondrial dicarboxylate transporter; possibly an essential gene, disruptants not obtained by UAU1 method
orf19.576	CTF8	HS_SDG	1.05813	0.936205	2.4726	0.0147021	1.02055	0.98315	Putative kinetochore protein with a predicted role in sister chromatid cohesion; repressed during the mating process; biofilm-induced gene
orf19.5770	OPT8, YGL114W	HS_SDG	-1.07376	0.633568	-1.50398	0.000206078	-1.26156	0.0700982	Possible oligopeptide transporter; similar to Opt1p and to S. cerevisiae Ygl114wp, but not other OPTs; induced by nitric oxide, amphotericin B; expression of OPT6, -7, or -8 does not suppress defect of mutant lacking Opt1p, Opt2p, and Opt3p
orf19.5791	IDH2	HS_SDG	1.06402	0.832732	1.53403	0.0169218	1.0143	0.977356	Putative mitochondrial NAD-isocitrate dehydrogenase subunit; transcription upregulated by treatment with ciclopirox; transcriptionally regulated by iron; expression greater in high iron; present in exponential and stationary growth phases
orf19.5811	MET1	HS_SDG	-1.27862	0.318382	-3.13512	5.56546e-07	-1.53097	0.101526	Putative uroporphyrin-3 C-methyltransferase, methionine biosynthesis enzyme; upregulated by human whole blood or polymorphonuclear (PMN) cells; Hog1p-induced; fungal-specific (no human or murine homolog); Hap43p-repressed
orf19.5832	HPT1	HS_SDG	-1.36518	0.0716088	-2.00614	5.55497e-05	-1.28974	0.240239	Putative hypoxanthine-guanine phosphoribosyltransferase; protein abundance is affected by URA3 expression in the CAI-4 strain background; protein level decrease in stationary phase cultures
orf19.5842		HS_SDG	-1.00934	0.976772	-1.84031	9.0547e-05	-1.29948	0.168898	Hap43p-repressed gene
orf19.5906	ADE2	HS_SDG	-1.45741	0.055241	-2.01561	0.000355806	-1.33239	0.252691	Phosphoribosylaminoimadazole carboxylase; role in adenine biosynthesis; required for normal growth and virulence in immunosuppressed mouse infection; not induced in GCN response, in contrast to S. cerevisiae ADE2; stationary phase-enriched
orf19.5926	ARG11, ORT1	HS_SDG	-1.269	0.11042	-1.50813	0.00452469	1.24353	0.23565	Putative ornithine transporter of the mitochondrial inner membrane; induced during the mating process
orf19.5949	FAS2	HS_SDG	-1.69229	0.0513064	-1.72607	0.047739	1.36063	0.409565	Alpha subunit of fatty-acid synthase; required for virulence in mouse systemic infection and rat oropharyngeal infection models; regulated by Efg1p; fluconazole-induced; amphotericin B repressed
orf19.6014	RRS1	HS_SDG	-1.44981	0.000147696	-1.51722	3.62596e-05	-1.04851	0.800829	Putative ribosome biogenesis and nuclear export protein; Hap43p-induced gene; mutation confers hypersensitivity to 5-fluorocytosine (5-FC), 5-fluorouracil (5-FU), and tubercidin (7-deazaadenosine)
orf19.6052	CNS1	HS_SDG	-1.41717	2.62508e-05	-1.72815	3.50249e-09	-1.28428	0.00692114	Putative co-chaperone; Hap43p-induced gene; mutation confers hypersensitivity to radicicol
orf19.6065		HS_SDG	1.3812	0.00599833	1.60018	0.000108523	1.44955	0.00536053	RNA polymerase II holoenzyme/mediator subunit; regulated by Mig1p, Tup1p; amphotericin B, caspofungin repressed; protein present in exponential and stationary growth phase yeast cultures; Hap43p-repressed gene; planktonic growth-induced
orf19.6078.1	RFC52	HS_SDG	-1.29055	0.213964	1.68978	0.00586104	-1.02692	0.957616	Putative replication factor C complex protein; periodic mRNA expression, peak at cell-cycle G1/S phase; overlaps orf19.6079
orf19.6086	LEU4	HS_SDG	-1.1501	0.722949	-1.90088	0.0159229	-1.05435	0.937442	Putative 2-isopropylmalate synthase; regulated by Nrg1p, Mig1p, Tup1p, Gcn4p; upregulated in the presence of human whole blood or polymorphonuclear (PMN) cells; macrophage/pseudohyphal-repressed after 16h; fungal-specific
orf19.6189		HS_SDG	1.28601	0.0127834	1.61027	7.11049e-06	-1.01495	0.956294	Putative protein of unknown function; late-stage biofilm-induced gene
orf19.6257	GLT1	HS_SDG	-1.23561	0.653169	-2.29231	0.0152963	-1.40361	0.496696	Putative glutamate synthase; alkaline downregulated; transcription is downregulated in both intermediate and mature biofilms
orf19.6259		HS_SDG	-1.21774	0.0694295	-1.62915	9.21283e-06	-1.29091	0.0388877	Ortholog of S. cerevisiae RRP43
orf19.6344	RBK1	HS_SDG	1.31119	0.215903	1.51541	0.044446	1.40232	0.176219	S. cerevisiae ortholog RBK1 localizes to nucleus, cytoplasm
orf19.6389		HS_SDG	1.03135	0.935418	1.63951	0.0115832	1.50462	0.0742081
orf19.6402	CYS3	HS_SDG	1.22631	0.300883	-2.93063	1.90513e-08	-1.14547	0.634124	Cystathionine gamma-lyase; upregulated by alkaline, biofilm, amphotericin B, heavy metal (cadmium) stress, oxidative stress (via Cap1p); possibly adherence-induced; Hog1p regulated; levels decrease in stationary phase yeast cells
orf19.6451		HS_SDG	-1.35606	0.304685	1.75911	0.034977	1.44567	0.282193
orf19.6496	TRS33	HS_SDG	1.41562	0.000191486	1.51256	1.84388e-05	1.21489	0.0817463	Putative TRAPP complex subunit; constitutive expression independent of MTL or white-opaque status
orf19.6500	ECM42, ARG7	HS_SDG	1.01602	0.962938	-2.13171	1.51341e-05	-1.02075	0.96597	Putative ornithine acetyltransferase; fungal-specific (no human or murine homolog); Gcn2p-, Gcn4p-regulated; clade-specific gene expression; possibly an essential gene, disruptants not obtained by UAU1 method
orf19.6541	RPL5	HS_SDG	-1.28748	0.595497	-2.39841	0.0147021	-1.39892	0.527448	Ribosomal protein; genes encoding cytoplasmic ribosomal subunits, translation factors, tRNA synthetases are downregulated upon phagocytosis by murine macrophages; Hap43p-induced gene
orf19.6548	ISU1	HS_SDG	1.13804	0.39112	-1.83304	4.59587e-06	1.04743	0.866025	Protein with similarity to NifU; possible role in iron-sulfur cluster biogenesis; transcriptionally regulated by iron; expression greater in low iron; transcription is upregulated in both intermediate and mature biofilms
orf19.6608		HS_SDG	1.32414	0.172185	1.80945	0.00227298	1.04763	0.924674	Predicted ORF in Assemblies 19, 20 and 21; downregulation correlates with clinical development of fluconazole resistance
orf19.6632	ACO2	HS_SDG	-1.37557	0.0601078	-1.71487	0.00141616	1.11017	0.722837	Putative aconitate hydratase 2; transcriptionally regulated by iron; expression greater in high iron; regulated by Gcn4p; repressed by amino acid starvation (3-aminotriazole treatment); protein levels decrease in stationary phase yeast
orf19.6656	DUR3	HS_SDG	1.10409	0.83459	2.25166	0.00451174	1.54302	0.230332	Putative urea transporter; transcription is upregulated in clinical isolates from HIV+ patients with oral candidiasis; alkaline downregulated; amphotericin B induced; shows colony morphology-related gene regulation by Ssn6p
orf19.6658		HS_SDG	1.28629	0.171316	1.71512	0.00194497	1.47484	0.0552364	Stationary phase enriched protein; predicted ORF from Assembly 19; removed from Assembly 20; subsequently reinstated in Assembly 21 based on comparative genome analysis
orf19.6689	ARG4	HS_SDG	-1.00688	0.983755	-1.80743	0.000149081	-1.07452	0.806555	Argininosuccinate lyase, catalyzes the final step in the arginine biosynthesis pathway; alkaline downregulated; late-stage biofilm-induced
orf19.6702	DED81	HS_SDG	-1.24044	0.227423	1.68239	0.0016211	1.25844	0.283269	Putative tRNA-Asn synthetase; genes encoding ribosomal subunits, translation factors, tRNA synthetases are downregulated upon phagocytosis by murine macrophage; protein enriched in stationary phase yeast cultures
orf19.6705		HS_SDG	1.06347	0.80852	1.79521	0.00018706	1.10857	0.698807	Putative guanyl nucleotide exchange factor with Sec7 domain, required for normal filamentous growth; transcriptionally regulated upon yeast-hyphal switch; filament induced; regulated by Nrg1p, Tup1p, Mob2p, Hap43p; mRNA binds to She3p
orf19.6720		HS_SDG	1.15616	0.651401	3.01495	3.87891e-06	1.13577	0.760424	Protein similar to S. cerevisiae Ydr090cp; transposon mutation affects filamentous growth
orf19.6814	TDH3	HS_SDG	1.78857	0.377234	9.79931	6.47508e-05	1.79044	0.476747	NAD-linked glyceraldehyde-3-phosphate dehydrogenase; enzyme of glycolysis; binds fibronectin and laminin; at surface of yeast and hyphae; antigenic during infection; farnesol-downregulated; stationary phase-enriched; biofilm-induced
orf19.682		HS_SDG	1.40663	0.518619	3.01757	0.00804081	2.45606	0.0644042
orf19.6837	FMA1	HS_SDG	-1.26725	0.305036	1.58502	0.0264096	1.42114	0.16408	Protein similar to oxidoreductases; transcription is upregulated in response to treatment with ciclopirox olamine; upregulation correlates with clinical development of fluconazole resistance
orf19.685	YHM1, GGC1	HS_SDG	1.02422	0.947687	-1.75202	0.00322733	1.15174	0.653348	Putative mitochondrial carrier protein; fungal-specific (no human or murine homolog); Hap43p-repressed gene
orf19.6877	PNG2	HS_SDG	1.15884	0.530406	-1.63311	0.00767888	-1.27757	0.310241	Putative peptide:N-glycanase; gene contains variable numbers of 12-bp repeats; transcription upregulated by treatment with caspofungin, ciclopirox olamine, ketoconazole or hypoxia; gene of core caspofungin response; Hap43p-induced gene
orf19.6899		HS_SDG	-1.4976	0.000809987	-1.54224	0.000477466	1.1745	0.327624	Putative oxidoreductase; mutation confers hypersensitivity to toxic ergosterol analog
orf19.6910	PSF1	HS_SDG	1.34881	0.266577	-1.8095	0.0158093	-1.05488	0.931194	S. cerevisiae ortholog PSF1 has role in double-strand break repair via break-induced replication, DNA-dependent DNA replication
orf19.6994	BAT22	HS_SDG	-1.00413	0.990737	-1.6003	0.00210582	1.27554	0.202513	Putative branched chain amino acid aminotransferase; regulated by Gcn4p; induced by farnesol treatment, amino acid starvation (3-aminotriazole treatment); present in exponential and stationary growth phase yeast cultures
orf19.701	CFL11	HS_SDG	1.11964	0.59426	1.52681	0.00778619	1.08383	0.785094	Protein similar to ferric reductase Fre10p; flucytosine repressed; possibly adherence-induced; possibly an essential gene, disruptants not obtained by UAU1 method
orf19.7051		HS_SDG	-1.48433	0.00152959	-1.75895	1.5985e-05	-1.39568	0.0224589	Ortholog of S. cerevisiae YOR111W
orf19.7070		HS_SDG	-1.23601	0.0335716	-1.5295	3.29284e-05	-1.32832	0.0122864
orf19.7085		HS_SDG	1.41854	0.44166	2.38547	0.022257	1.30842	0.669472	Predicted ORF in Assemblies 19, 20 and 21; induced in core stress response; induced by heavy metal (cadmium) stress via Hog1p; oxidative stress-induced via Cap1p; induced by Mnl1p under weak acid stress; macrophage-downregulated
orf19.7219	FTR1	HS_SDG	-1.66394	0.220934	2.72741	0.00930279	1.91928	0.170139	High-affinity iron permease; required for mouse virulence, low-iron growth; iron, amphotericin B, caspofungin, ciclopirox, Hog1p regulated; complements S. cerevisiae ftr1 iron transport; Hap43p-repressed gene
orf19.7238	NPL3	HS_SDG	-1.49848	0.00490394	-1.60012	0.00143289	-1.3284	0.107618	Putative RNA-binding protein; required for normal biofilm growth; nuclear export is facilitated by Hmt1p; transcription is upregulated in an RHE model of oral candidiasis
orf19.7242	NCR1	HS_SDG	1.10561	0.776013	2.02117	0.00171389	1.64824	0.0559089	Putative vacuolar membrane protein with a predicted role in sphingolipid metabolism; transcription is regulated by Nrg1p and Mig1p; increased expression in response to prostaglandins
orf19.7297		HS_SDG	1.23013	0.324346	-1.57833	0.014415	1.44122	0.097731	Putative cystathionine gamma-synthase; decreased levels in stationary phase cultures; Hog1p-induced; Gcn4p-regulated
orf19.7305		HS_SDG	1.25642	0.434791	1.78856	0.0179679	-1.04838	0.939527
orf19.7381	AHR1	HS_SDG	-1.06836	0.700467	1.51325	0.000459082	1.02923	0.923489	Zinc-finger transcription factor involved in regulation of adhesion genes; involved in white-opaque switch; forms complex with Mcm1p; null mutant displays sensitivity to 5-fluorocytosine and to lithium chloride
orf19.7384	NOG1	HS_SDG	-1.48185	0.00778041	-1.85891	5.13615e-05	-1.39685	0.058485	Putative GTPase; Hap43p-induced gene; mutation confers hypersensitivity to 5-fluorocytosine (5-FC), 5-fluorouracil (5-FU), and tubercidin (7-deazaadenosine); decreased expression in response to prostaglandins
orf19.7398.1	TSA1B, TSA1	HS_SDG	1.29479	0.291865	1.67528	0.0197837	1.18441	0.635626	Putative peroxidase; orf19.7398.1 is contig-truncated fragment of gene identical to TSA1; Tsa1p and Tsa1Bp role under oxidative/reductive stress, hyphal cell wall formation; in hyphal nucleus, cell wall; yeast-form nucleus, cytoplasm
orf19.7419	HNT2	HS_SDG	-1.02353	0.903907	-1.5177	5.64249e-05	1.06566	0.721641	Putative dinucleoside triphosphate hydrolase; induced upon low-level peroxide stress
orf19.7424	NSA2	HS_SDG	-1.02416	0.922802	-1.68769	6.56385e-05	-1.28606	0.104588	Putative protein constituent of 66S pre-ribosomal particles; Hap43p-induced gene; decreased expression in response to prostaglandins
orf19.7466	ACC1	HS_SDG	-1.18587	0.593913	-2.12219	0.00169094	1.53928	0.137208	Putative acetyl-coenzyme-A carboxylases; regulated by Efg1p; amphotericin B repressed; caspofungin repressed; intron in 5'-UTR; gene used for strain identification by multilocus sequence typing; Hap43p-induced gene
orf19.7469	ARG1	HS_SDG	1.06309	0.907804	-2.1719	0.0067148	-1.45819	0.318204	Argininosuccinate synthase; arginine biosynthesis; regulated by Gcn4p, Rim101p; induced by amino acid starvation (3-AT) and benomyl treatment; stationary phase enriched protein; repressed in alkalinizing medium; planktonic growth-induced
orf19.7484	ADE1	HS_SDG	-1.01767	0.933138	-1.63621	8.06255e-06	-1.42902	0.00251753	Phosphoribosylaminoimadazole succinocarboxamide synthetase, enzyme of adenine biosynthesis; not induced in GCN response, unlike the S. cerevisiae ortholog; fungal-specific (no human or murine homolog); levels decrease in stationary phase
orf19.7498	LEU1	HS_SDG	1.10122	0.817713	-2.4863	0.000351153	-1.22642	0.620721	3-isopropylmalate dehydratase; antigenic in humans; decreased expression in hyphae vs yeast cells; alkaline downregulated; upregulated by human whole blood or PMN cells; present in exponential and stationary growth phase; Hap43p-repressed
orf19.7510	KIN2	HS_SDG	1.48797	0.00425751	1.636	0.000566417	1.10046	0.693187	Protein with similarity to S. cerevisiae Kin2p, transcription is positively regulated by Tbf1
orf19.7586	CHT3, CTS1	HS_SDG	1.05189	0.876177	1.55841	0.0153204	1.09127	0.797923	Major chitinase; secreted; functional homolog of S. cerevisiae Cts1p; 4 N-glycosylation motifs; possible O-mannosylation; putative signal peptide; hyphal-repressed; farnesol upregulated in biofilm; regulated by Efg1p, Cyr1p, Ras1p
orf19.7592	FAA4	HS_SDG	-1.06987	0.759144	-1.52624	0.00307186	-1.36466	0.0622936	Predicted acyl CoA synthase
orf19.7637	YHB4	HS_SDG	1.04046	0.800585	1.97531	6.57534e-10	1.32664	0.00912523	Protein related to flavohemoglobins; not required for wild-type nitric oxide resistance; has predicted globin, FAD-binding, and NAD(P)-binding domains but lacks some conserved residues of flavohemoglobins; Hap43p-repressed gene
orf19.772	LYS21	HS_SDG	-1.34743	0.00236654	-1.76834	1.14696e-07	-1.17558	0.198417	Putative homocitrate synthase of lysine biosynthesis; expression increased in a fluconazole-resistant isolate; colony morphology-related gene regulation by Ssn6p; ketoconazole-repressed; regulated by Gcn2p, Gcn4p, Hap43p
orf19.776		HS_SDG	1.11022	0.533711	-1.91354	1.86339e-06	-1.41724	0.0190637	S. cerevisiae ortholog REC8 has role in meiotic sister chromatid cohesion, synaptonemal complex assembly, reciprocal meiotic recombination, protein localization to chromosome, centromeric region
orf19.79		HS_SDG	1.45643	0.000223897	1.68315	1.45253e-06	1.23265	0.0893502
orf19.816	DCK2	HS_SDG	-1.07543	0.674757	1.97426	1.57949e-07	1.24934	0.131649	Protein similar to S. cerevisiae Ylr422wp; transposon mutation affects filamentous growth; transcriptionally activated by Mnl1p under weak acid stress
orf19.850		HS_SDG	-1.28234	0.0334108	1.63853	3.79157e-05	1.48334	0.00246368	S. cerevisiae ortholog NTA1 has protein N-terminal asparagine amidohydrolase activity, has role in protein modification process, protein catabolic process and localizes to mitochondrion
orf19.866	RAD32, RAD30	HS_SDG	-1.47877	0.00025653	-1.52495	0.000128239	-1.09731	0.586643	Protein similar to S. cerevisiae protein with role in nucleotide excision repair; down-regulation associated with azole resistance; Hap43p-repressed gene
orf19.88	ILV5	HS_SDG	1.2437	0.325506	-1.89774	0.00106232	-1.5117	0.0714764	Putative ketol-acid reductoisomerase; antigenic during human/murine infection; regulated by Gcn4p; amino acid starvation (3-AT)-induced; biofilm induced; macrophage-downregulated protein; protein present in exponential and stationary phase
orf19.884		HS_SDG	1.2653	0.321462	1.53982	0.0429156	1.50138	0.104399
orf19.889	THI20	HS_SDG	1.4233	0.126699	1.61267	0.0343254	1.31225	0.365355	Putative phosphomethylpyrimidine kinase; also described as a putative transcription factor with TENA DNA-binding motif; fungal-specific (no human or murine homolog)
orf19.896	CHK1	HS_SDG	-1.01203	0.970657	-1.97102	1.4945e-05	-1.47682	0.0258962	Histidine kinase involved in two-component signaling pathway, regulates cell wall biosynthesis; disruption impairs hyphal growth, decreases virulence in mouse intravenous (but not rat vaginal) infection and increases rate of phagocytosis
orf19.946	MET14	HS_SDG	1.19709	0.597236	-4.313	8.54402e-08	-1.56489	0.149435	Putative adenylylsulfate kinase; predicted role in sulfur metabolism; induced upon biofilm formation; possibly adherence-induced; protein present in exponential and stationary growth phase yeast cultures
orf19.986	GLY1	HS_SDG	1.27808	0.674459	2.6138	0.0205673	1.25847	0.754415	L-threonine aldolase; possibly tetrameric; complements glycine auxotrophy of S. cerevisiae shm1 shm2 gly1-1 triple mutant; macrophage/pseudohyphal-induced; the GLY1 locus has an RFLP and is triploid in strain SGY269; biofilm-induced
orf19.99	HAL21	HS_SDG	1.0477	0.77191	-2.22755	4.63854e-11	-1.29822	0.0254142	Putative phosphoadenosine-5'-phosphate (PAP) or 3'-phosphoadenosine 5'-phosphosulfate (PAPS) phosphatase; possible role in sulfur recycling; biofilm induced; similar to S. cerevisiae Met22p; predicted Kex2p substrate; fungal-specific
orf19.1065	SSA2	HS_SDG & SDN_SDG	1.48423	0.0481366	-1.59361	0.021259	-1.66128	0.0263577	HSP70 family chaperone; found in cell wall fractions; antigenic; role in import of beta-defensin peptides; ATPase domain binds histatin 5; at surface of hyphae, not yeast-form cells; farnesol-downregulated in biofilm; caspofungin repressed
orf19.1443		HS_SDG & SDN_SDG	1.43971	0.125307	-1.9688	0.00311649	-1.80591	0.0237009
orf19.1754		HS_SDG & SDN_SDG	1.37626	0.0128314	1.55325	0.000796463	1.87438	2.75671e-05	Putative calmodulin-dependent protein kinase; possibly an essential gene, disruptants not obtained by UAU1 method
orf19.1788		HS_SDG & SDN_SDG	1.35482	0.0695507	2.18054	4.78705e-06	1.73358	0.00251294
orf19.1863		HS_SDG & SDN_SDG	1.37308	0.093834	-1.6272	0.00863552	-1.56655	0.0345408
orf19.1982		HS_SDG & SDN_SDG	-1.17271	0.455409	-2.27542	5.236e-06	-2.0575	0.000193191
orf19.2529		HS_SDG & SDN_SDG	1.22008	0.139398	-1.96072	6.00491e-07	-1.68345	0.000243411	Predicted ORF in Assemblies 19, 20 and 21; shares similarity with human Pig-H, which is involved in glycosylphosphatidylinositol assembly
orf19.2618	MET2	HS_SDG & SDN_SDG	-1.02389	0.920764	-2.45689	3.96922e-10	-1.62861	0.000369266	Homoserine acetyltransferase; Hap43p-, Gcn4p-regulated; macrophage/pseudohyphal-repressed; not highly biofilm induced, in contrast to many sulfur amino acid metabolic genes; no human or murine homolog; virulence-group-correlated expression
orf19.2738	SUL2, SUL1	HS_SDG & SDN_SDG	-1.00082	0.999496	-3.07202	2.58389e-06	-1.87169	0.0159732	Putative sulfate transporter; transcription is negatively regulated by Sfu1p; induced upon biofilm formation; amphotericin B induced
orf19.290	KRE5	HS_SDG & SDN_SDG	1.40446	0.00785752	-1.76006	2.13307e-05	-1.57284	0.00165928	Predicted UDP-glucose:glycoprotein glucosyltransferase; required for wild-type 1,6-beta-D-glucan biosynthesis, hyphal growth, and virulence in mouse IV infection; production in S. cerevisiae partially complements defects of a kre5 mutant
orf19.3222		HS_SDG & SDN_SDG	-1.1568	0.575566	-1.86351	0.00160876	-1.58424	0.0434788	S. cerevisiae ortholog YGR125W localizes to fungal-type vacuole
orf19.3230	BOI2	HS_SDG & SDN_SDG	-1.31548	0.00576053	-2.0265	8.18769e-10	-1.77255	1.12546e-06	Putative SH3-domain-containing protein; mutation confers hypersensitivity to toxic ergosterol analog
orf19.3288	NMA111	HS_SDG & SDN_SDG	-1.16814	0.53724	-3.00935	1.41224e-07	-2.1727	0.000333505	Putative serine protease and general molecular chaperone; macrophage-induced gene; downregulated in core stress response; fungal-specific (no human or murine homolog); merged with orf19.3288.1 in Assembly 21
orf19.33		HS_SDG & SDN_SDG	1.19085	0.397197	1.9815	0.000108523	2.03574	0.000231089	Predicted ORF from Assembly 19; removed from Assembly 20; restored based on transcription data; similar to orf19.7550
orf19.3393		HS_SDG & SDN_SDG	-1.48824	0.00434038	-2.47265	9.19545e-09	-1.65257	0.00138801	Putative DEAD-box helicase; Hap43p-induced gene
orf19.3579	ATP4	HS_SDG & SDN_SDG	1.21781	0.226972	1.60657	0.00167467	1.65544	0.00236771	Putative F0-ATP synthase subunit 4; macrophage/pseudohyphal-induced; present in exponential and stationary growth phases
orf19.3656	COX15	HS_SDG & SDN_SDG	-1.06102	0.811219	1.65259	0.000967661	1.93519	0.000101388	Cytochrome oxidase assembly protein; transcription is regulated by Nrg1p and Tup1p; alkaline downregulated; Hap43p-repressed gene; early-stage biofilm-induced gene
orf19.3732	ERG25	HS_SDG & SDN_SDG	1.01058	0.977985	-1.97786	0.000232034	-1.91617	0.00136552	Putative C-4 methyl sterol oxidase with role in C4-demethylation of ergosterol biosynthesis intermediates, based on similarity to S. cerevisiae Erg25p; fluconazole-induced; upregulated in biofilm and in azole-resistant strain
orf19.374		HS_SDG & SDN_SDG	1.33441	0.017097	1.84362	1.81699e-06	1.58609	0.000660711	S. cerevisiae ortholog TRE2 has role in protein targeting to vacuole involved in ubiquitin-dependent protein catabolic process via the multivesicular body sorting pathway
orf19.3795	AGP3	HS_SDG & SDN_SDG	-1.10511	0.598553	-2.11666	4.83014e-07	-1.99335	2.13775e-05	Putative serine transporter with possible role in assimilation of sulfur; induced upon early biofilm formation; fungal-specific (no human or murine homolog)
orf19.3861	SIS1	HS_SDG & SDN_SDG	1.07626	0.784434	1.61955	0.00458041	1.61361	0.0122864	Putative Type II HSP40 co-chaperone; macrophage/pseudohyphal-repressed; heavy metal (cadmium) stress-induced; heterozygous null mutant displays sensitivity to virgineone
orf19.3893	SCW11	HS_SDG & SDN_SDG	-1.0211	0.947716	1.84477	0.000247456	1.86619	0.000652039	Cell wall protein; transcription decreased in mutant lacking ACE2; downregulated in core caspofungin response; expression greater in high iron; possibly an essential gene, disruptants not obtained by UAU1 method; planktonic growth-induced
orf19.391	UPC2	HS_SDG & SDN_SDG	-1.30738	0.153147	1.81877	0.000814796	1.61871	0.0170351	Transcriptional regulator of ergosterol biosynthetic genes and sterol uptake; binds ERG2 promoter; has Zn2-Cys6 binuclear cluster; induced upon ergosterol depletion, by azoles, anaerobicity, in biofilms; macrophage/pseudohyphal-repressed
orf19.3915		HS_SDG & SDN_SDG	-1.37747	0.177044	1.62907	0.0313832	1.87789	0.0122627	Putative metallodipeptidase; protein present in exponential and stationary growth phase yeast cultures; Hog1p-induced; Hap43p-repressed; sumoylation target
orf19.3921		HS_SDG & SDN_SDG	-1.26894	0.0348063	-1.5982	4.93638e-05	-1.66677	6.24087e-05	Ortholog of S. cerevisiae FSH3
orf19.3950	MSM1	HS_SDG & SDN_SDG	1.24125	0.267154	-1.98744	0.000111687	-1.649	0.0116093	Mitochondrial methionyl-tRNA synthetase (MetRS); functionally complements methionine auxotrophy of an E. coli MetRS mutant; transcription regulated by Nrg1p; biofilm- and planktonic growth-induced
orf19.3968		HS_SDG & SDN_SDG	-1.10957	0.513882	-1.62108	0.000139381	-1.63716	0.000350537	Biofilm- and planktonic growth-induced gene
orf19.4076	MET10	HS_SDG & SDN_SDG	1.01338	0.973262	-2.65542	1.29611e-06	-1.85945	0.00369461	Sulfite reductase; role in sulfur amino acid metabolism; biofilm-induced expression; upregulated in the presence of human whole blood or polymorphonuclear (PMN) cells; Hog1p-induced; possibly adherence-induced
orf19.4172		HS_SDG & SDN_SDG	1.35541	0.207437	-2.34359	0.000165984	-2.23955	0.00105773
orf19.424	TRP99	HS_SDG & SDN_SDG	1.44517	0.0153022	1.52186	0.0068437	1.5751	0.00873273	Putative thioredoxin peroxidase/alkyl hydroperoxide reductase; transcriptionally regulated by iron; expression greater in low iron; regulated by Gcn4p; induced in response to amino acid starvation (3-aminotriazole treatment)
orf19.4279	MNN1	HS_SDG & SDN_SDG	1.05439	0.80764	-2.19288	5.07175e-08	-1.73472	0.000180342	Putative alpha-1,3-mannosyltransferase, a component of mannosyltransferase complex; transcription negatively regulated by Rim101p; transcription elevated in chk1 and nik1 null mutants, but not in sln1 null mutant; biofilm-induced gene
orf19.4287		HS_SDG & SDN_SDG	1.25084	0.182369	1.94932	3.08892e-05	1.55699	0.0125406	Hap43p-repressed gene; clade-associated gene expression
orf19.4445		HS_SDG & SDN_SDG	1.67455	0.0785315	3.20344	6.62155e-05	2.82433	0.00105773	Protein of unknown function; Plc1p-regulated; expression is upregulated early upon infection of reconstituted human epithelium (RHE), while expression of the C. dubliniensis ortholog is not upregulated; not required for viability
orf19.4678		HS_SDG & SDN_SDG	-1.27388	0.110224	-2.2594	1.75711e-07	-1.58808	0.00428467	Ortholog of S. cerevisiae YJR107W
orf19.4898		HS_SDG & SDN_SDG	1.39719	0.071438	1.62076	0.008622	1.54995	0.0378665	Putative protein of unknown function; increased expression in response to prostaglandins
orf19.5032	SIM1	HS_SDG & SDN_SDG	-1.23329	0.397869	-1.80217	0.00511338	-1.8	0.0128968	Putative adhesin-like protein involved in cell wall maintenance, redundant with Sun41p; possibly secreted; macrophage-downregulated gene; transcription is negatively regulated by Rim101p, Cyr1p, Ras1p
orf19.5036		HS_SDG & SDN_SDG	1.30238	0.00698487	-2.02647	6.47294e-10	-1.77062	9.62544e-07
orf19.5062		HS_SDG & SDN_SDG	-1.24302	0.184767	-1.67799	0.000796798	-1.72155	0.00136552
orf19.5078		HS_SDG & SDN_SDG	1.30099	0.0882493	2.01745	6.41047e-06	1.51881	0.0142851	Hap43p-repressed gene
orf19.5092		HS_SDG & SDN_SDG	1.23002	0.0742759	1.5411	0.000174319	1.55535	0.000428216
orf19.5122		HS_SDG & SDN_SDG	-1.03259	0.801892	1.68817	2.57973e-09	1.78113	2.84321e-09
orf19.5182	POL3	HS_SDG & SDN_SDG	-1.18915	0.0977192	1.5272	4.129e-05	1.62515	2.87458e-05	Large subunit of DNA polymerase III; partially complements defects of an S. cerevisiae cdc2 mutant; differing reports about periodic (G1/S) or non-periodic mRNA expression through cell cycle; Hap43p-repressed
orf19.5188	CHS1, CHS2	HS_SDG & SDN_SDG	1.05541	0.784265	-1.67259	4.57236e-05	-1.63389	0.000340278	Chitin synthase; essential; required for primary septum synthesis in yeast-form cells and hyphae; one of multiple chitin synthases; enzymatically activated by proteolytic processing; complements defects of S. cerevisiae chs1 or chs2 mutant
orf19.5263	SER33, SER3	HS_SDG & SDN_SDG	-1.07697	0.74583	-2.12978	1.27224e-06	-1.51716	0.0133184	Predicted enzyme of amino acid biosynthesis; Gcn4p-regulated; upregulated in biofilm; protein present in exponential and stationary growth phase yeast cultures; S. cerevisiae ortholog is Gcn4p regulated
orf19.5586		HS_SDG & SDN_SDG	1.06427	0.674757	-2.10022	5.54411e-10	-1.91025	1.93415e-07	S. cerevisiae ortholog FIG4 has phosphatidylinositol-3,5-bisphosphate 5-phosphatase activity, has role in phosphatidylinositol dephosphorylation and localizes to fungal-type vacuole membrane, extrinsic to membrane, PAS complex
orf19.5604	MDR1, FLR1	HS_SDG & SDN_SDG	-1.22239	0.227964	-1.9599	1.74714e-05	-1.8111	0.000418721	Plasma membrane multidrug efflux pump; MDR major facilitator transporter superfamily; methotrexate is preferred substrate; overexpression in drug-resistant clinical isolates confers fluconazole resistance; repressed in young biofilms
orf19.5615	AYR2	HS_SDG & SDN_SDG	1.06628	0.829721	2.15004	2.71273e-05	1.54159	0.035968	Putative NADPH-dependent 1-acyl dihydroxyacetone phosphate reductase; shows colony morphology-related gene regulation by Ssn6p
orf19.5645	MET15, MET17	HS_SDG & SDN_SDG	1.03543	0.908934	-3.67019	4.55973e-11	-2.01913	0.000119641	O-acetylhomoserine O-acetylserine sulfhydrylase; involved in sulfur amino acid biosynthesis; immunogenic; Hog1p, biofilm, possibly adherence-induced; brown colony color of homozygous mutant in Pb(2+) medium is visual selection marker
orf19.5686		HS_SDG & SDN_SDG	1.51102	0.163613	2.91369	0.000158844	2.33655	0.0065054
orf19.5812		HS_SDG & SDN_SDG	-1.21101	0.1737	-2.1342	1.00561e-07	-1.81426	6.13876e-05	S. cerevisiae ortholog ETT1 has role in translational termination and localizes to nucleus
orf19.633		HS_SDG & SDN_SDG	-1.00866	0.977895	1.5503	0.00331628	1.61419	0.00360507	Putative methyltransferase; decreased expression in hyphae compared to yeast-form cells; expression regulated during planktonic growth; late-stage biofilm-induced gene; Hap43p-repressed gene
orf19.6514	CUP9	HS_SDG & SDN_SDG	-1.35947	0.0577293	2.01213	2.00691e-05	2.00152	0.000111318	Genecupregulated in clinical isolates from HIV+ patients with oral candidiasis; transcription reduced upon yeast-hyphal switch; ketoconazole-induced; Plc1p-regulated; shows colony morphology-related Ssn6p regulation; biofilm-induced gene
orf19.657	SAM2	HS_SDG & SDN_SDG	-1.14685	0.572284	-2.25323	1.57237e-05	-1.67264	0.0129545	S-adenosylmethionine synthetase, localizes to surface of hyphal cells, but not yeast-form cells; possible biofilm-induced expression (reports differ); alkaline upregulated; Hog1p-induced; farnesol-downregulated
orf19.6660		HS_SDG & SDN_SDG	-1.09235	0.790844	1.63703	0.0197837	1.63987	0.0409058	Putative protein of unknown function; mRNA binds to She3p; Hap43p-repressed gene; biofilm-induced
orf19.6805		HS_SDG & SDN_SDG	-1.16953	0.160862	-1.7824	2.44633e-07	-1.51353	0.000355601
orf19.7152		HS_SDG & SDN_SDG	1.41423	0.0882476	-3.02148	1.75711e-07	-1.79541	0.00862963	Protein similar to Aspergillus CYSK O-acetylserine sulfhydrylase, suggesting that C. albicans uses an O-acetyl-serine (OAS) pathway of sulfur assimilation; upregulated in biofilm; protein level decreases in stationary phase cultures
orf19.7447	JEN1	HS_SDG & SDN_SDG	1.55945	0.0568772	-2.10349	0.00141616	1.71672	0.0448232	Lactate transporter; transcriptionally induced by lactic acid, activated by Cat8p; alkaline downregulated by Rim101p; localizes to plasma membrane; similar to S. cerevisiae Jen1p
orf19.803		HS_SDG & SDN_SDG	1.23535	0.477614	1.89061	0.00851401	1.75584	0.0440496
orf19.1036	MNS1	pH8_pH4	1.69908	8.09103e-07	1.22287	0.06145	1.04485	0.835501	Alpha-1,2-mannosidase; processes Man9GlcNAc2 to Man8GlcNAc2 isomer B; member of endoplasmic-reticulum localized glycosyl hydrolase family 47; ER form is converted by Kex2p to a cytosolic form
orf19.1112	BUD7, BCH1	pH8_pH4	1.77917	2.79654e-07	1.29497	0.0180474	-1.15587	0.308737	S. cerevisiae ortholog BCH1 has role in fungal-type cell wall chitin biosynthetic process, Golgi to plasma membrane transport and localizes to ribosome, clathrin-coated vesicle, exomer complex
orf19.1191		pH8_pH4	1.57018	4.62068e-06	1.41613	0.000373873	-1.02375	0.924327	S. cerevisiae ortholog HRD3 has ubiquitin-protein ligase activity and has role in ER-associated protein catabolic process
orf19.1203	SRO77	pH8_pH4	2.23806	2.22006e-10	1.22341	0.0882542	-1.09973	0.597273	Protein with a predicted role in docking and fusion of post-Golgi vesicles with the plasma membrane; filament induced; fungal-specific (no human or murine homolog)
orf19.1226		pH8_pH4	-1.53924	0.0038927	-1.43326	0.0200196	-1.15394	0.534259
orf19.1253		pH8_pH4	1.78997	7.61023e-07	-1.05686	0.720033	-1.12224	0.49275	Protein required for growth in medium lacking phosphate and for resistance to copper and Phloxine B; transcriptionally activated by Mnl1p under weak acid stress
orf19.1265		pH8_pH4	1.50465	4.1601e-05	1.11982	0.321256	-1.1914	0.155789	Ortholog of C. glabrata CAGL0F03949g
orf19.1338		pH8_pH4	1.85327	9.05776e-08	1.14121	0.283988	1.05075	0.816293	Ortholog of C. glabrata CAGL0L05522g
orf19.1339	CPY1, PRC1	pH8_pH4	1.64383	0.0349288	1.13149	0.695328	1.29784	0.436696	Carboxypeptidase Y; transcriptionally regulated at yeast-hyphal transition or macrophage response; upregulated in the presence of human neutrophils; regulated by Gcn2p and Gcn4p; putative N-glycosylation
orf19.1372		pH8_pH4	1.50892	0.00149625	1.47462	0.00359885	1.00335	0.991639	Gene transcription regulated by Mig1p and Tup1p
orf19.1388		pH8_pH4	-1.51605	0.000700823	-1.3418	0.0207249	1.41151	0.0153186	Putative 66S pre-ribosomal particle component; Hap43p-induced gene; induced upon biofilm formation
orf19.1389		pH8_pH4	2.84003	5.75605e-11	1.34884	0.0362146	1.16584	0.436921	Ortholog of C. glabrata CAGL0J02200g
orf19.1418	SEC15	pH8_pH4	1.56472	1.25352e-06	1.30586	0.00320903	1.01942	0.93647	Predicted exocyst subunit; cellular bud tip-associated protein; ortholog of S. cerevisiae SEC15
orf19.1448	APT1	pH8_pH4	-1.78427	0.00214753	-1.44642	0.0637903	-1.11116	0.764037	Adenine phosphoribosyltransferase; flucytosine induced; repressed by nitric oxide; protein level decreased in stationary phase yeast cultures
orf19.1471	COX4	pH8_pH4	-1.64709	0.000174987	1.0157	0.938964	1.14801	0.483568	Putative cytochrome c oxidase subunit IV; transcription is regulated by Mig1p; macrophage/pseudohyphal-induced gene; macrophage-induced protein; repressed by nitric oxide; intron in 5'-UTR; Hap43p-repressed
orf19.1549		pH8_pH4	-2.04744	0.00269766	-1.39537	0.211212	1.15785	0.733103	Plasma membrane-associated protein identified in detergent-resistant membrane fraction (possible lipid raft component); repressed by nitric oxide; predicted transmembrane helix
orf19.1552	CPR3	pH8_pH4	-1.75392	9.91141e-05	-1.39977	0.0231225	-1.06154	0.840656	Putative peptidyl-prolyl cis-trans isomerase; macrophage-induced protein; protein levels decrease in stationary phase yeast cultures; predicted mitochondrial localization; overlaps orf19.1551
orf19.1553	ENT3	pH8_pH4	1.66251	1.9959e-08	1.19254	0.0423198	-1.14839	0.191692	Putative epsin; induced during the mating process; transcription is upregulated in an RHE model of oral candidiasis
orf19.1566	UTP21	pH8_pH4	-1.5031	0.00816686	-1.36756	0.0524365	-1.05113	0.888827	Putative U3 snoRNP protein; Hap43p-induced gene; physically interacts with TAP-tagged Nop1p
orf19.1569	UTP22	pH8_pH4	-1.51527	0.000769208	-1.41711	0.0059889	-1.19959	0.264549	Putative U3 snoRNP protein; expression downregulated in an ssr1 null mutant; decreased expression in response to prostaglandins; heterozygous null mutant exhibits resistance to parnafungin
orf19.1570	ERG7	pH8_pH4	1.69398	4.02013e-07	1.19696	0.0857326	-1.07382	0.674332	2,3-epoxysqualene-lanosterol cyclase (lanosterol synthase), catalyzes the conversion of 2,3-oxidosqualene to lanosterol in sterol biosynthesis; fluconazole-induced; possibly an essential gene, disruptants not obtained by UAU1 method
orf19.1586	FGR22	pH8_pH4	1.82631	8.66738e-06	-1.02197	0.912855	1.11497	0.61704	Putative phosphatidylinositol-specific phospholipase C (PI-PLC); predicted type 2 membrane protein; no S. cerevisiae ortholog; role in, and regulated by, filamentation, Hap43p; almost identical to orf19.5797
orf19.1597	ABG1	pH8_pH4	1.51756	0.000398245	1.13267	0.370178	-1.00162	0.996232	Vacuolar membrane protein of yeast and hyphae; depletion causes abnormal vacuolar morphology, cell separation defect, sensitivity to cell wall perturbation, increased hyphal branching; essential gene, no mammalian homolog; Cyr1p-regulated
orf19.1622	YCG1	pH8_pH4	-1.53389	1.90835e-05	-1.21355	0.0597404	-1.1964	0.14067	Putative condensin G
orf19.1632		pH8_pH4	1.54396	0.00146227	-1.00729	0.97402	-1.06893	0.801231
orf19.1646		pH8_pH4	-1.55852	0.000512949	-1.1885	0.227398	1.06523	0.796547	Ortholog of S. cerevisiae MRD1
orf19.1654		pH8_pH4	1.63348	0.00266	1.32608	0.10736	1.01076	0.982518	Predicted ORF in Assemblies 19, 20 and 21; increased expression in response to prostaglandins
orf19.1663	MNT2, KRE2	pH8_pH4	1.50027	0.00133007	1.4786	0.00261314	1.03524	0.910505	Alpha-1,2-mannosyl transferase; adds third mannose during cell-wall mannoprotein biosynthesis; partially redundant with Mnt1p; role in adherence and virulence; expressed in yeast-form and hyphal cells; fungal-specific; Hap43p-induced
orf19.1665	MNT1, KTR1	pH8_pH4	1.75966	2.0647e-06	1.14345	0.312098	-1.23102	0.146124	Alpha-1,2-mannosyl transferase; adds second mannose during cell-wall mannoprotein biosynthesis; required for wild-type virulence and adherence to epithelial cells; predicted type II Golgi membrane protein; fungal-specific; Hap43p-induced
orf19.1672		pH8_pH4	1.54488	9.4681e-06	1.02498	0.86081	-1.44306	0.000652039	S. cerevisiae ortholog COP1 has ubiquitin binding, has role in retrograde vesicle-mediated transport, Golgi to ER, ER to Golgi vesicle-mediated transport and localizes to COPI vesicle coat
orf19.1687		pH8_pH4	-2.03835	0.000157878	-1.45795	0.0553418	-1.06149	0.890233	Hap43p-induced gene; ortholog of S. cerevisiae PRP43, an RNA helicase in the DEAH-box family that functions in both RNA polymerase I and polymerase II transcript metabolism
orf19.1690	TOS1	pH8_pH4	1.82065	0.000420984	1.25329	0.237187	1.33478	0.178642	Protein similar to alpha agglutinin anchor subunit; secreted; exogenously expressed protein is a substrate for Kex2p processing in vitro; fluconazole-induced; induced by alpha pheromone in SpiderM medium; Hap43p-induced
orf19.1699	BZZ1	pH8_pH4	1.73066	1.9517e-07	1.32593	0.00531504	1.0024	0.992036	Protein similar to S. cerevisiae Bzz1p, which is an SH3 domain protein involved in the regulation of actin polymerization
orf19.1710	ALI1	pH8_pH4	-1.63697	0.0213601	-1.32723	0.236722	1.0487	0.931194	Putative NADH-ubiquinone oxidoreductase; in detergent-resistant membrane fraction (possible lipid raft component); predicted N-terminal acetylation; nitric oxide-repressed; plasma membrane-localized; protein decreases in stationary phase
orf19.1719	SGA1	pH8_pH4	1.54113	0.000327111	1.27479	0.0541038	1.06332	0.788956	Putative glucoamylase; fungal-specific (no human or murine homolog)
orf19.1727	PMC1	pH8_pH4	1.94089	4.0087e-07	1.13946	0.372192	-1.03136	0.923537	Vacuolar calcium P-type ATPase; transcription is regulated by calcineurin and fluconazole; mutant shows increased resistance to fluconazole or lithium, and increased sensitivity to calcium
orf19.1744	HEM4	pH8_pH4	-1.63517	1.69117e-05	-1.31369	0.0180474	-1.10325	0.580956	Putative uroporphyrinogen III synthase; transcriptionally regulated by iron; expression greater in high iron or elevated CO2; alkaline downregulated; Hap43p-repressed
orf19.1761		pH8_pH4	1.66791	2.12424e-05	1.1324	0.371242	1.00311	0.991017	S. cerevisiae ortholog OST2 has dolichyl-diphosphooligosaccharide-protein glycotransferase activity, has role in protein N-linked glycosylation and localizes to oligosaccharyltransferase complex
orf19.1770	CYC1	pH8_pH4	-1.96471	0.000934753	-1.47038	0.0748402	1.00918	0.986745	Cytochrome c; complements defects of S. cerevisiae cyc1 cyc7 double mutant; regulated by iron; expression greater in high iron; alkaline downregulated; repressed by nitric oxide; Cap2-dependent downregulation in low iron; Hap43p-repressed
orf19.1777		pH8_pH4	1.73554	4.48273e-05	1.15424	0.360234	-1.04264	0.89164	S. cerevisiae ortholog UBP15 has ubiquitin-specific protease activity and localizes to cytoplasm
orf19.1791		pH8_pH4	-1.53186	0.00668079	-1.39987	0.0400885	-1.12462	0.660494	Putative protein with a predicted role in 60S ribosomal subunit biogenesis; Hap43p-induced gene; ortholog of S. cerevisiae MAK11
orf19.1796		pH8_pH4	1.76941	8.81116e-05	-1.16264	0.377552	-1.28499	0.168861	S. cerevisiae ortholog YPL113C has oxidoreductase activity, acting on the CH-OH group of donors, NAD or NADP as acceptor and has role in metabolic process
orf19.1814		pH8_pH4	1.65362	4.69771e-05	1.32352	0.0264096	-1.00474	0.988393	Putative phosphatidylinositol-4-kinase; possibly an essential gene, disruptants not obtained by UAU1 method
orf19.182		pH8_pH4	-1.51372	0.00037412	-1.44334	0.00210654	1.0512	0.835501	S. cerevisiae ortholog MRM1 has rRNA (guanine-N1-)-methyltransferase activity, has role in rRNA modification and localizes to mitochondrion
orf19.183	HIS3	pH8_pH4	-1.9363	0.0206946	-1.58989	0.130915	1.47769	0.30619	Imidazoleglycerol-phosphate dehydratase, enzyme of histidine biosynthesis; functionally complements S. cerevisiae his3-1 mutation; hyphal-induced expression; regulated by Gcn2p and Gcn4p; fungal-specific (no human or murine homolog)
orf19.1833		pH8_pH4	-1.59119	0.00888365	-1.33912	0.127477	1.24255	0.379523	S. cerevisiae ortholog CBF5 has pseudouridine synthase activity, has role in snRNA pseudouridine synthesis, box H/ACA snoRNA 3'-end processing, rRNA pseudouridine synthesis and localizes to 90S preribosome, box H/ACA snoRNP complex
orf19.1840		pH8_pH4	1.64092	0.00336854	1.13029	0.568767	-1.12411	0.691801	S. cerevisiae ortholog TCB1 has lipid binding and localizes to plasma membrane enriched fraction, mitochondrion
orf19.1849		pH8_pH4	-1.60542	1.25352e-06	-1.27718	0.0107212	-1.03419	0.870585	S. cerevisiae ortholog UTP25 has U3 snoRNA binding, rRNA binding, has role in maturation of SSU-rRNA from tricistronic rRNA transcript (SSU-rRNA, 5.8S rRNA, LSU-rRNA) and localizes to nucleolus, small-subunit processome
orf19.1866	VMA10	pH8_pH4	1.54265	1.96893e-06	-1.01776	0.891924	-1.09559	0.484092	S. cerevisiae ortholog VMA10 localizes to vacuolar proton-transporting V-type ATPase, V1 domain
orf19.1872		pH8_pH4	-2.42104	2.97094e-05	-1.48423	0.0727006	1.11927	0.771613	Plasma membrane protein; repressed by nitric oxide
orf19.1889		pH8_pH4	1.73124	3.0684e-06	1.38294	0.00522443	1.20622	0.195621	Putative phosphoglycerate mutase family protein; stationary phase enriched protein; early-stage biofilm-induced
orf19.1946		pH8_pH4	3.35174	9.01177e-13	1.44444	0.00985151	1.08263	0.754707	Similar to an aldose 1-epimerase-related protein; antigenic during murine systemic infection; protein present in exponential and stationary growth phase yeast cultures; Hap43p-induced gene
orf19.1949	VPS1	pH8_pH4	1.78365	2.63512e-08	1.16424	0.144981	-1.20736	0.109265	Dynamin-family GTPase-related protein; induced upon adherence to polystyrene; regulated by Gcn2p and Gcn4p
orf19.1954	PUS4	pH8_pH4	-1.70292	4.95494e-06	-1.15433	0.263739	1.34619	0.0245133	Putative pseudouridine synthase; transcription is regulated by Nrg1p, Mig1p, and Tup1p
orf19.1960	CLN3	pH8_pH4	-1.53401	0.000430821	-1.23918	0.0983829	-1.13628	0.480303	G1 cyclin; depletion abolishes budding and causes hyphal growth defects; farnesol regulated, upregulated in biofilm; functional in S. cerevisiae; possibly essential gene, disruptants not obtained by UAU1 method
orf19.1967		pH8_pH4	-1.52257	0.0173618	-1.0711	0.778077	1.36862	0.155651	S. cerevisiae ortholog IMG1 has structural constituent of ribosome and localizes to mitochondrial large ribosomal subunit
orf19.1991		pH8_pH4	2.16145	4.03509e-10	1.11168	0.415522	-1.05336	0.806036	Ortholog of S. cerevisiae PTM1
orf19.1995		pH8_pH4	1.60802	7.337e-05	1.04453	0.792653	-1.04461	0.866428
orf19.200		pH8_pH4	1.88302	5.28081e-08	1.29668	0.0197062	1.02883	0.915917	Ortholog of C. glabrata CAGL0J02992g
orf19.2015		pH8_pH4	1.82631	3.13704e-07	1.4733	0.000681695	1.38031	0.0118433
orf19.2062	SOD4	pH8_pH4	1.53848	0.0121326	1.07338	0.763478	-1.02867	0.950165	Copper- and zinc-containing superoxide dismutase; role in response to host innate immune ROS; regulated on white-opaque switching; ciclopirox olamine induced; caspofungin repressed; family includes SOD1, SOD4, SOD5, SOD6; yeast-associated
orf19.2067		pH8_pH4	-1.83331	0.0149295	-1.39647	0.230301	1.07458	0.901714	Putative protein with a predicted role in mitochondrial iron metabolism; Hap43p-repressed gene; expression upregulated during growth in the mouse cecum
orf19.2091		pH8_pH4	-2.01928	0.0150798	-1.71429	0.0773102	1.10203	0.88296	Putative NADH dehydrogenase; repressed by nitric oxide, Hap43p-repressed
orf19.213		pH8_pH4	1.80629	1.81782e-09	1.47792	1.97822e-05	1.15096	0.212824	S. cerevisiae ortholog RPN12 has role in ubiquitin-dependent protein catabolic process and localizes to proteasome regulatory particle, lid subcomplex, proteasome storage granule
orf19.2131		pH8_pH4	1.82904	4.57312e-07	1.43526	0.00189807	1.23164	0.140098	S. cerevisiae ortholog TUL1 has ubiquitin-protein ligase activity, has role in protein ubiquitination, ubiquitin-dependent protein catabolic process via the multivesicular body sorting pathway and localizes to Golgi apparatus
orf19.2158	NAG3	pH8_pH4	-1.51957	0.000527617	1.24419	0.0892702	1.49331	0.00323546	Putative transporter of the major facilitator superfamily (MFS); similar to Nag4p; required for wild-type mouse virulence and cycloheximide resistance; in gene cluster that includes genes encoding enzymes of GlcNAc catabolism
orf19.2166	VMA5	pH8_pH4	1.78489	3.74066e-10	1.24866	0.00794846	1.08893	0.482871	Putative vacuolar H(+)-ATPase; plasma membrane localized
orf19.2167		pH8_pH4	-1.58934	0.000609055	-1.09849	0.588953	1.04053	0.900243	S. cerevisiae ortholog RRP14 has role in ribosomal small subunit biogenesis, ribosomal large subunit biogenesis and localizes to nucleolus, cytosolic large ribosomal subunit
orf19.2168.3		pH8_pH4	1.80904	1.77275e-07	1.32573	0.00989847	1.31448	0.0277817	S. cerevisiae ortholog YOP1 has role in nuclear pore complex assembly, vesicle-mediated transport, endoplasmic reticulum organization and localizes to endoplasmic reticulum, integral to membrane
orf19.2172	ARA1	pH8_pH4	1.65189	0.0232282	1.01178	0.97375	1.45772	0.174165	D-Arabinose dehydrogenase; in dehydro-D-arabinono-1,4-lactone biosynthesis; NADP+ cofactor; active toward D-arabinose, L-fucose, L-xylose, L-galactose; inhibited by metal ions, thiol group-specific reagents; induced on polystyrene adherence
orf19.2199	PHO86	pH8_pH4	2.13371	7.34338e-09	-1.05254	0.755551	1.24791	0.134572	Putative endoplasmic reticulum protein; possibly adherence-induced
orf19.2214		pH8_pH4	-1.56996	0.00803734	-1.46888	0.029226	1.1823	0.516948	S. cerevisiae ortholog MRPL7 has structural constituent of ribosome and localizes to mitochondrial large ribosomal subunit
orf19.223		pH8_pH4	1.61759	3.54738e-08	1.08729	0.381586	1.06093	0.668549	Putative serine/threonine protein kinase; Hap43p-repressed gene; increased expression in response to prostaglandins; late-stage biofilm-induced; possibly an essential gene, disruptants not obtained by UAU1 method
orf19.2248	ARE2	pH8_pH4	1.65623	0.000314206	-1.04031	0.844899	1.01871	0.961709	Acyl CoA:sterol acyltransferase (ASAT); uses cholesterol and oleoyl-CoA substrates; protoberberine derivative drug inhibits enzyme activity; 7 putative transmembrane regions; ketoconazole-induced; Hap43p-repressed; biofilm-induced
orf19.2270	SMF12, SMF1	pH8_pH4	1.75161	0.0237374	-1.20494	0.546012	1.15774	0.742665	Protein similar to S. cerevisiae Smf1p, a manganese transporter; Gcn4p-regulated; alkaline upregulated; caspofungin repressed; not essential for viability; Hap43p-induced gene
orf19.2322.3		pH8_pH4	1.81029	0.000999307	1.45842	0.0459185	-1.16183	0.615324	Ortholog of S. cerevisiae ERP5
orf19.2340	CDC48	pH8_pH4	2.68724	0.00319669	1.87277	0.077602	-1.07983	0.929168	Putative microsomal ATPase; plasma membrane-localized; regulated by Gcn2p and Gcn4p; induced by amino acid starvation (3-AT treatment); macrophage/pseudohyphal-repressed; protein levels decrease in stationary phase yeast cultures
orf19.2341	HNT1	pH8_pH4	1.7213	7.59381e-05	-1.1006	0.58131	-1.2893	0.131543	Protein with similarity to protein kinase C inhibitor-I; protein level decreases in stationary phase cultures
orf19.2356	CRZ2	pH8_pH4	-1.6068	2.04521e-05	1.17389	0.181853	1.04829	0.833522	Putative zinc finger transcription factor; similar to S. cerevisiae Crz1p; homozygous crz1, not crz2, null mutation suppresses fluconazole resistance of homozygous cka2 null (defective in CK2 kinase ); Rim101p-downregulated at pH 8
orf19.2393		pH8_pH4	-1.54744	1.41899e-06	-1.20588	0.0381345	-1.02035	0.927261	Putative transcription factor with zinc finger DNA-binding motif
orf19.24	RTA2, RSB1	pH8_pH4	1.5738	6.36693e-07	1.38601	0.000238068	-1.06992	0.640032	Putative flippase required for sphingolipid long chain base release; mediates calcineurin-dependent resistance to azoles; stress-associated protein; Ca2+, calcineurin-regulated; ketoconazole, caspofungin induced; Plc1p-regulated
orf19.2474	PRC3, YBR139W	pH8_pH4	1.69838	0.00982252	-1.07868	0.791404	1.18254	0.620721	Putative carboxypeptidase Y precursor; transcription is regulated by Nrg1p and Mig1p; regulated by Gcn2p and Gcn4p
orf19.2504	BMS1	pH8_pH4	-1.7436	0.000311269	-1.41971	0.0277931	-1.03075	0.939922	Putative GTPase; Hap43p-induced gene; mutation confers resistance to 5-fluorocytosine (5-FC); flucytosine induced; decreased expression in response to prostaglandins
orf19.251		pH8_pH4	2.53374	0.0232498	1.57784	0.337519	-1.49376	0.515973	ThiJ/PfpI protein; binds human immunoglobulin E; 2 N-glycosylation motifs; alkaline, fluconazole, Hog1p-downregulated; induced in core stress response or by oxidative stress (via Cap1p); induced by hypoxia, Hap43p; stationary-phase enriched
orf19.2533.1		pH8_pH4	1.55877	2.78504e-05	1.39165	0.00197523	1.14111	0.3592	Protein with a predicted role in protein translocation from the endoplasmic reticulum
orf19.2605		pH8_pH4	1.57983	2.1483e-08	1.32756	0.000238068	-1.00418	0.983252	Putative protein serine/threonine kinase; mutants sensitive to growth on hydrogen peroxide medium
orf19.2613	ECM4	pH8_pH4	2.97136	4.96938e-05	1.26665	0.462508	1.59524	0.162102	Cytoplasmic glutathione S-transferase; transcription regulated by Nrg1p, Tup1p; induced in core stress response, in cyr1 or ras1 null mutant (yeast or hyphal cells); transposon mutation affects filamentous growth; stationary phase enriched
orf19.2654	RMS1, RKM4	pH8_pH4	-1.6262	1.06282e-06	-1.47124	8.71467e-05	-1.01128	0.968507	Putative lysine methyltransferase; Hap43p-induced gene; protein induced during the mating process; possibly an essential gene, disruptants not obtained by UAU1 method
orf19.2667	RPF1	pH8_pH4	-1.76145	0.00017828	-1.40418	0.0292845	-1.04111	0.912677	Putative nucleolar protein with a predicted role in the assembly and export of the large ribosomal subunit; essential for growth
orf19.2669		pH8_pH4	-1.65452	1.30969e-07	-1.18143	0.0775014	-1.12963	0.310241	Predicted ORF in retrotransposon Tca4 with similarity to the Pol region of retrotransposons encoding reverse transcriptase, protease and integrase; downstream from RHD2 with similarity to the Gag region encoding nucleocapsid-like protein
orf19.2672	NCP1	pH8_pH4	1.64958	0.000113654	1.09079	0.601418	-1.12656	0.553691	NADPH-cytochrome P450 reductase, acts with Erg11p in sterol 14 alpha-demethylation in ergosterol biosynthesis; subject to hypoxic regulation; ketoconazole-induced; caspofungin repressed
orf19.2681	RBT7	pH8_pH4	1.68849	3.23597e-05	-1.0057	0.977906	-1.11171	0.598412	Protein with similarity to RNase T2 enzymes, has putative secretion signal; expression is Tup1p-repressed
orf19.2699	ABP1	pH8_pH4	1.56847	0.00118339	1.21941	0.198832	1.00093	0.998353	Protein similar to S. cerevisiae Abp1p, which is an actin-binding protein of the cortical actin cytoskeleton; caspofungin induced; protein only detected in stationary phase yeast-form cultures
orf19.2712	HCA4	pH8_pH4	-2.07337	3.33492e-08	-1.40202	0.00690284	-1.15484	0.402755	Putative role in regulation of cell wall biogenesis; upregulated in biofilm; Hap43p-induced gene; possibly an essential gene, disruptants not obtained by UAU1 method
orf19.2737		pH8_pH4	1.67752	0.024387	1.36603	0.221316	1.40825	0.252046	Ortholog of S. cerevisiae YDR109C
orf19.2767	PGA59	pH8_pH4	1.6667	0.0418631	1.43107	0.188784	1.15416	0.748623	Adhesin-like cell wall protein; putative GPI-anchor; shows colony morphology-related gene regulation by Ssn6p; Hap43p-induced gene
orf19.2796		pH8_pH4	-1.5102	0.000808611	-1.03897	0.83003	-1.11055	0.60066	S. cerevisiae ortholog POL12 has DNA-directed DNA polymerase activity, has role in telomere capping, DNA-dependent DNA replication initiation and localizes to nuclear envelope, alpha DNA polymerase:primase complex
orf19.2801		pH8_pH4	1.75355	6.43968e-06	1.16074	0.281764	-1.00773	0.983028
orf19.2803	HEM13	pH8_pH4	1.76187	0.00122179	1.30344	0.169772	1.11379	0.733103	Coproporphyrinogen III oxidase; antigenic; localizes to yeast cell surface, not hyphae; iron-regulated expression; macrophage-downregulated; not Rfg1p regulated, farnesol-induced; possibly essential; Hap43p-repressed gene; biofilm-induced
orf19.2815		pH8_pH4	-1.54016	0.000223897	1.21597	0.118735	1.36688	0.0215186
orf19.2841	PGM2	pH8_pH4	2.59841	4.93376e-06	1.47511	0.069115	1.32931	0.292692	Ortholog of S. cerevisiae PGM2; induced during biofilm formation and in planktonic culture; Tye7p-regulated
orf19.2871	SDH12	pH8_pH4	-3.13708	0.000756531	-1.88901	0.0773366	1.0733	0.936334	Succinate dehydrogenase; soluble protein in hyphae; macrophage-downregulated protein level; downregulated by Efg1p; repressed by nitric oxide; protein present in exponential and stationary growth phase yeast cultures; Hap43p-repressed gene
orf19.2885	PRI2	pH8_pH4	-1.53981	0.000112827	-1.10352	0.465284	-1.21846	0.155789	Putative DNA primase; gene adjacent to and divergently transcribed with CDC68; Hap43p-induced gene
orf19.2896	SOU1	pH8_pH4	1.60785	0.0193194	1.02209	0.943693	1.48615	0.10996	Enzyme involved in utilization of L-sorbose; has sorbitol dehydrogenase, fructose reductase, and sorbose reductase activities; NAD-binding site motif; transcriptional regulation affected by chromosome 5 copy number; Hap43p-induced gene
orf19.2947	SNZ1	pH8_pH4	3.07207	2.38939e-05	-1.42378	0.225008	-1.56047	0.175642	Stationary phase protein; soluble in hyphae; induced on yeast to hyphal switch, in response to 3-aminotriazole, or in azole-resistant strain overexpressing MDR1; regulated by Gcn4p, macrophage; no human/murine homolog
orf19.2953	TOM20	pH8_pH4	-1.5132	0.00150876	-1.34302	0.0301809	1.08411	0.731582	Putative mitochondrial primary import receptor
orf19.2966		pH8_pH4	1.62353	0.000722006	1.06771	0.741697	1.02532	0.947575	Predicted ORF in Assemblies 19, 20 and 21; clade-associated gene expression; farnesol-downregulated
orf19.2988		pH8_pH4	1.55609	0.0192352	-1.18927	0.44402	1.50632	0.0691565	Biofilm-induced gene
orf19.2990	XOG1, EXG1	pH8_pH4	5.97789	1.13568e-10	1.62328	0.0546336	1.00791	0.989998	Exo-1,3-beta-glucanase; 5 glycosyl hydrolase family member; affects sensitivity to chitin and glucan synthesis inhibitors; not required for yeast-to-hyphal transition or for virulence in mouse systemic infection; Hap43p-induced gene
orf19.2998	TSR2	pH8_pH4	-1.53268	0.000256909	-1.19236	0.16911	1.25636	0.110518	Putative protein with a predicted role in pre-rRNA processing; decreased expression in response to prostaglandins
orf19.3003		pH8_pH4	1.54998	0.00235383	1.36641	0.0378286	-1.12812	0.610565	Putative lipid-binding protein with a predicted role in calcium-dependent phospholipid-binding
orf19.3010.1	ECM33	pH8_pH4	1.6023	0.0110786	1.31644	0.178338	1.09326	0.804673	GPI-anchored cell wall protein; mutants show cell-wall defects and reduced adhesion, host cell damage, and endocytosis; mutant infection is immunoprotective in murine model; fluconazole-induced; caspofungin repressed
orf19.3014	BMH1, BMH2	pH8_pH4	1.5868	1.949e-05	1.34894	0.0056833	1.07379	0.700692	Sole 14-3-3 protein in C. albicans; role in hyphal growth; possibly regulated by host interaction; localizes to yeast-form cell surface,not hyphae; alternatively spliced intron in 5' UTR; present in exponential and stationary phase cultures
orf19.3031	SEC62	pH8_pH4	1.77749	6.81658e-06	1.48203	0.00200638	1.10646	0.623581	Putative endoplasmic reticulum (ER) protein-translocation complex subunit
orf19.304		pH8_pH4	-1.50028	0.000108471	-1.09525	0.473607	-1.01489	0.958064	Putative transporter similar to MDR proteins; fungal-specific (no human or murine homolog)
orf19.3047		pH8_pH4	1.70912	7.337e-05	1.31465	0.050828	-1.0125	0.975143	Protein kinase-related protein, required for normal sensitivity to caspofungin
orf19.3051		pH8_pH4	1.5322	0.000342647	1.20062	0.161564	1.04545	0.863788	Predicted ORF in Assemblies 19, 20 and 21; shows colony morphology-related gene regulation by Ssn6p
orf19.3054	RPN3	pH8_pH4	1.76771	2.1124e-10	1.17887	0.04424	1.01633	0.936858	Putative non-ATPase regulatory subunit of the 26S proteasome lid; amphotericin B repressed; oxidative stress-induced via Cap1p
orf19.3086		pH8_pH4	1.65129	6.17965e-08	1.28705	0.00416499	1.01422	0.950165	S. cerevisiae ortholog SEC10 localizes to exocyst, mating projection tip
orf19.3097	PDA1	pH8_pH4	1.58613	0.0320124	1.27632	0.323628	1.49007	0.130821	Putative pyruvate dehydrogenase alpha chain; fluconazole-induced; protein present in exponential and stationary growth phase yeast cultures; Hap43p-induced gene
orf19.3130		pH8_pH4	-1.65261	3.96475e-06	-1.40524	0.00164767	-1.112	0.504741	Predicted ORF in Assemblies 19, 20 and 21; possibly an essential gene, disruptants not obtained by UAU1 method
orf19.3135		pH8_pH4	1.52329	2.16509e-07	1.20296	0.0191175	1.00892	0.968865	S. cerevisiae ortholog UBX2 has protein binding, bridging and has role in protein secretion, ER-associated protein catabolic process
orf19.3140.1		pH8_pH4	1.50316	3.70333e-06	1.18267	0.0610779	1.12896	0.285896	S. cerevisiae ortholog UMP1 has role in proteasome assembly, ubiquitin-dependent protein catabolic process, response to DNA damage stimulus and localizes to nucleus, cytoplasm
orf19.3152	AMO2	pH8_pH4	1.50186	0.000245117	-1.11547	0.406301	1.19871	0.200614	Protein similar to A. niger predicted peroxisomal copper amino oxidase; mutation confers hypersensitivity to toxic ergosterol analog; induced upon biofilm formation
orf19.3168	RPN8	pH8_pH4	1.74226	2.2077e-11	1.25569	0.00171389	1.1057	0.28768	Putative regulatory subunit of the 26S proteasome; mutation confers hypersensitivity to amphotericin B; transcription is regulated by Mig1p; regulated by Gcn2p and Gcn4p
orf19.3193	FCR3	pH8_pH4	1.73255	3.679e-06	1.09692	0.515666	-1.24423	0.12396	Transcriptional regulator of the bZIP family; partially functionally complements the fluconazole sensitivity of an S. cerevisiae pdr1 pdr3 double mutant; probable ortholog of S. cerevisiae Yap3p; Hap43p-induced
orf19.3213		pH8_pH4	1.84117	1.54294e-08	1.23848	0.0375213	1.07179	0.685261
orf19.3219		pH8_pH4	1.6378	0.00844288	1.41642	0.0787823	1.07418	0.857956
orf19.3223	ATP3	pH8_pH4	2.04942	7.26788e-05	1.16104	0.495881	1.46787	0.0739872	F1-ATP synthase complex subunit; caspofungin repressed; flucytosine and macrophage/pseudohyphal-induced; present in exponential and stationary growth phases; Hap43p-induced gene
orf19.3235		pH8_pH4	1.59211	8.06409e-07	1.14691	0.164125	1.12501	0.337318	Putative F-actin capping protein subunit alpha; possibly an essential gene, disruptants not obtained by UAU1 method
orf19.3247		pH8_pH4	1.53604	2.88348e-06	1.22817	0.0246655	-1.02831	0.891325	Putative ortholog of S. cerevisiae Laa1p; likely to be essential for growth, based on an insertional mutagenesis strategy
orf19.3256	SLN1	pH8_pH4	1.56864	3.38788e-07	-1.05476	0.623238	-1.05938	0.691801	Histidine kinase involved in a two-component signaling pathway that regulates cell wall biosynthesis; mutants are sensitive to growth on H2O2 medium
orf19.3262		pH8_pH4	1.81895	0.00828184	1.39514	0.182434	1.39741	0.260779
orf19.327	HTA3, HTZ1	pH8_pH4	-1.54973	0.00822634	-1.05931	0.807078	-1.25665	0.305163	Putative histone H2A; amphotericin B repressed; flucytosine induced; RNA abundance regulated by tyrosol and cell density
orf19.3282	BMT3	pH8_pH4	1.63661	0.000334855	-1.25726	0.121116	-1.2199	0.273403	Beta-mannosyltransferase, required for addition of the 2nd beta-mannose to the acid-stable fraction of cell wall phosphopeptidomannan and for elongation of beta-mannose chains on the phosphopeptidomannan acid-labile fraction; Hap43p-induced
orf19.3287	BUD22	pH8_pH4	-1.57181	0.000153274	-1.4758	0.00140143	-1.20124	0.235573	Putative protein with a predicted role in 18S rRNA maturation and small ribosomal subunit biogenesis; downregulated during core stress response; decreased expression in response to prostaglandins
orf19.3290		pH8_pH4	-1.53905	0.00143477	-1.13298	0.446453	1.3756	0.0485755	Plasma membrane-localized protein; repressed by nitric oxide; Hap43p-repressed gene
orf19.3305	ZCF17	pH8_pH4	-1.55349	1.36181e-07	-1.24179	0.00693688	-1.13027	0.226548	Putative transcription factor with zinc cluster DNA-binding motif
orf19.3344	VPS17	pH8_pH4	1.53845	2.79654e-07	1.0865	0.375175	-1.03302	0.842892	S. cerevisiae ortholog VPS17 has protein transporter activity, phosphatidylinositol-3-phosphate binding, has role in retrograde transport, endosome to Golgi and localizes to endosome, retromer complex, outer shell
orf19.3406		pH8_pH4	-1.62803	0.00116967	-1.04155	0.851972	-1.30497	0.160414	Predicted ORF in Assemblies 19, 20 and 21; member of conserved Mcm1p regulon
orf19.3462	SAR1	pH8_pH4	2.60751	1.88382e-14	1.46244	0.000155696	-1.08202	0.6259	Functional homolog of S. cerevisiae Sar1p, which is required for ER-to-Golgi protein transport; binds GTP; similar to small GTPase superfamily proteins; gene has intron; Hap43p-induced gene
orf19.3467		pH8_pH4	1.51669	3.10968e-05	1.29585	0.0103087	-1.24132	0.0672976	S. cerevisiae ortholog SEC27 has role in late endosome to vacuole transport via multivesicular body sorting pathway, retrograde vesicle-mediated transport, Golgi to ER, ER to Golgi vesicle-mediated transport
orf19.3481		pH8_pH4	-1.52233	0.00256268	-1.13551	0.452313	-1.09012	0.730813	Putative mitochondrial ATP-dependent RNA helicase of the DEAD-box family, transcription is activated in the presence of elevated CO2
orf19.3507	MCR1	pH8_pH4	2.62083	7.04746e-05	-1.02316	0.95125	1.44772	0.23565	Putative NADH-cytochrome-b5 reductase; soluble protein in hyphae; biofilm induced; alkaline downregulated; ketoconazole or flucytosine induced, farnesol-induced; protein present in exponential and stationary growth phase yeast cultures
orf19.3527	CYT1	pH8_pH4	-2.11937	0.0001065	-1.2264	0.368547	1.03855	0.939922	Cytochrome c1; transcriptionally regulated by iron; expression greater in high iron; alkaline downregulated; possibly an essential gene, disruptants not obtained by UAU1 method; Hap43p-repressed gene
orf19.3538	FRE9	pH8_pH4	1.54706	0.00673196	1.09246	0.681969	1.00863	0.984115	Protein similar to ferric reductase Fre10p; alkaline upregulated; ciclopirox olamine induced; induced by nitric oxide; Hap43p-induced gene
orf19.3547		pH8_pH4	-1.62851	0.000150671	-1.44128	0.00522499	-1.03625	0.907086	S. cerevisiae ortholog PUF6 has translation repressor activity, nucleic acid binding, mRNA 3'-UTR binding and has role in negative regulation of translation, ribosomal large subunit biogenesis
orf19.3554	AAT1	pH8_pH4	1.93214	0.000198792	1.00238	0.993139	-1.38513	0.136517	Putative aspartate aminotransferase; soluble protein in hyphae; macrophage-induced protein; alkaline upregulated; amphotericin B repressed; gene used for strain identification by multilocus sequence typing; farnesol-, Hap43p-induced
orf19.3558		pH8_pH4	1.73501	1.65382e-05	1.14743	0.347619	1.02675	0.935169	Ortholog of S. cerevisiae ERP3
orf19.3592	JEM1	pH8_pH4	1.63555	9.82888e-07	1.22036	0.0469566	-1.04996	0.790152	Functional homolog of S. cerevisiae Jem1p, which acts with Scj1p and Kar2p (BiP) in protein folding and ER-associated degradation of misfolded proteins, and also has a role in karyogamy; has J domain and 4 tetratricopeptide repeats
orf19.3593	RPT6	pH8_pH4	1.51026	3.81234e-07	1.44226	5.93292e-06	1.37221	0.000262782	Putative ATPase of the 19S regulatory particle of the 26S proteasome; transcription is regulated by Mig1p; regulated by Gcn2p and Gcn4p
orf19.3623	SMC2	pH8_pH4	-1.50261	5.52245e-06	-1.18159	0.0690885	-1.20661	0.0719224	Protein similar to S. cerevisiae Smc2p, which is a component of the condensin complex involved in mitotic chromosome condensation; induced under hydroxyurea treatment
orf19.3644		pH8_pH4	2.29412	1.1304e-11	1.20124	0.096589	1.03869	0.866619	Predicted ORF in Assemblies 19, 20 and 21; greater mRNA abundance observed in a cyr1 homozygous null mutant than in wild type
orf19.3646	CTR1	pH8_pH4	4.41348	6.5616e-05	1.28348	0.599037	1.15621	0.851268	Copper transporter; transcribed in limited copper; induced by biofilm, Mac1p, Tye7p, macrophage interaction, alkaline pH via Rim101p; 17-beta-estradiol downregulated; complements S. cerevisiae ctr1 ctr3 copper transport mutant
orf19.3663	PHO91	pH8_pH4	1.51694	7.72319e-07	1.02926	0.798586	-1.06527	0.636835	Putative low-affinity phosphate transporter; fungal-specific (no human or murine homolog)
orf19.3676	ABP140	pH8_pH4	-1.82297	8.84914e-07	-1.43252	0.00258799	-1.11388	0.553691	Protein similar to S. cerevisiae actin-binding protein Abp140p; induced upon biofilm formation; Hap43p-induced gene
orf19.3700	TOM70	pH8_pH4	1.51493	0.00137022	-1.07879	0.659931	-1.0534	0.849684	S. cerevisiae ortholog TOM70 has mitochondrion targeting sequence binding, protein channel activity and has role in protein import into mitochondrial inner membrane, protein import into mitochondrial matrix
orf19.3710	YHB5	pH8_pH4	1.70783	0.0100697	1.16579	0.558677	1.19814	0.586256	Protein related to flavohemoglobins; not required for wild-type nitric oxide resistance; has predicted globin, FAD-binding, and NAD(P)-binding domains but lacks some conserved residues of flavohemoglobins; mRNA detected; filament induced
orf19.3715	ASF1	pH8_pH4	-1.62425	3.13559e-07	1.09243	0.407471	-1.07445	0.628922	Protein similar to S. cerevisiae Asf1p, a chromatin assembly complex component; likely to be essential for growth, based on an insertional mutagenesis strategy
orf19.3764	GSG1	pH8_pH4	1.72359	0.0272066	-1.06156	0.867342	-1.37102	0.347711	Protein similar to S. cerevisiae Gsg1p, which is a subunit of the TRAPP complex involved in targeting of ER-to-Golgi transport vesicles; biofilm- and planktonic growth-induced gene
orf19.3767		pH8_pH4	1.67156	2.45847e-08	1.1438	0.14577	-1.04073	0.809684	S. cerevisiae ortholog PEP1 has signal sequence binding, has role in protein targeting to vacuole, ER-associated protein catabolic process and localizes to Golgi apparatus
orf19.3779		pH8_pH4	-1.73375	4.41321e-07	-1.46641	0.000304629	-1.23218	0.097731
orf19.3782		pH8_pH4	1.67793	1.46285e-05	1.20948	0.131144	1.02083	0.946685	Predicted membrane transporter, member of the peptide-acetyl-coA transporter (PAT) family, major facilitator superfamily (MFS); transcription is induced in response to alpha pheromone in Spider medium
orf19.3836		pH8_pH4	4.61287	2.61028e-09	1.16043	0.619512	1.02014	0.977356	S. cerevisiae ortholog YGR001C localizes to cytoplasm
orf19.3843		pH8_pH4	1.52431	2.12424e-05	1.30078	0.00828714	-1.00566	0.98315	S. cerevisiae ortholog SEC66 has role in filamentous growth, posttranslational protein targeting to membrane, translocation and localizes to Sec62/Sec63 complex
orf19.3854		pH8_pH4	1.80249	6.62059e-06	1.46522	0.00334486	1.09932	0.661681	Protein similar to S. cerevisiae Sat4p; amphotericin B induced; clade-associated gene expression
orf19.386	SAM4	pH8_pH4	1.50344	0.0333017	-1.10242	0.707356	1.17498	0.599811	Putative S-adenosylmethionine-homocysteine methyltransferase; Hap43p-repressed gene; alkaline upregulated
orf19.3889		pH8_pH4	1.90199	1.62423e-05	1.47972	0.00873594	1.1813	0.42193
orf19.3895	CHT2	pH8_pH4	-1.82134	0.000840588	-1.4091	0.0712264	-1.19436	0.515973	GPI-linked chitinase required for normal filamentous growth; downregulated in core caspofungin response; induced in yeast cells; fluconazole, Cyr1p-, Efg1p-, pH-regulated; mRNA binds She3p, is localized to yeast-form buds and hyphal tips
orf19.3919		pH8_pH4	1.64149	2.86423e-06	1.38667	0.00178658	1.10622	0.515346	Early-stage biofilm-induced gene
orf19.3934	CAR1	pH8_pH4	3.22099	2.6117e-07	1.29904	0.286613	1.10817	0.805235	Arginase involved in arginine catabolism; transcription regulated by Nrg1p, Mig1p, and Tup1p; colony morphology-related regulation by Ssn6p; alkaline upregulated; protein decreased in stationary phase; biofilm-induced; sumoylation target
orf19.3936		pH8_pH4	2.05177	2.67605e-06	-1.05136	0.810976	-1.15974	0.506151	Putative glycerophosphocholine phosphodiesterase; mutation confers hypersensitivity to 5-fluorouracil (5-FU); induced upon biofilm formation
orf19.3988		pH8_pH4	1.51727	0.0109386	1.04196	0.86493	1.01644	0.97303	Putative adhesin-like protein; transcriptionally activated by Mnl1p under weak acid stress
orf19.3990		pH8_pH4	-1.50751	4.94643e-05	-1.22114	0.0568058	-1.14606	0.310503	S. cerevisiae ortholog RPC17 has DNA-directed RNA polymerase activity and has role in transcription initiation from RNA polymerase III promoter, tRNA transcription from RNA polymerase III promoter
orf19.4043		pH8_pH4	1.72003	1.90272e-10	1.36616	5.07194e-05	-1.07242	0.544782	Predicted ORF in Assemblies 19, 20 and 21; transcription is induced in response to alpha pheromone in SpiderM medium
orf19.4044	MUM2	pH8_pH4	1.62366	1.96893e-06	1.4363	0.000313767	1.02548	0.919556	Protein similar to S. cerevisiae Mum2p; transcription is induced in response to alpha pheromone in SpiderM medium; transcription is regulated by Tup1p
orf19.406	ERG1	pH8_pH4	-1.77436	7.23555e-05	1.19281	0.281385	1.0289	0.939176	Squalene epoxidase, catalyzes epoxidation of squalene to 2,3(S)-oxidosqualene in the ergosterol biosynthesis; target of allylamine antifungal drugs; uses NADH as a reducing cofactor, while S. cerevisiae Erg1p uses NADPH; biofilm-induced
orf19.4145	ZCF20	pH8_pH4	2.64135	1.31282e-06	-1.10266	0.711375	-1.53744	0.0612757	Predicted zinc-finger protein of unknown function; Hap43p-induced gene
orf19.4181	SPC2	pH8_pH4	1.56152	6.8745e-05	1.22247	0.0882542	1.04408	0.853688	Component of the signal peptidase complex with role in ER protein translocation; transcription is induced upon filamentous growth
orf19.4189		pH8_pH4	2.9701	1.1304e-11	-1.01934	0.926656	1.07307	0.785005
orf19.4193.1	RPS13	pH8_pH4	-3.16495	4.16393e-07	-1.4373	0.11771	-1.5236	0.112118	Putative ribosomal protein of the small subunit
orf19.4195.1	FCA1, FCY1	pH8_pH4	-1.65328	0.000218808	1.1809	0.284094	1.1155	0.626739	Cytosine deaminase; enzyme of pyrimidine salvage; functional homolog of S. cerevisiae Fcy1p; mutation is associated with resistance to flucytosine (5-FC) in a clinical isolate; hyphal downregulated; gene has intron
orf19.4290	TRR1	pH8_pH4	1.71224	0.010794	1.13185	0.655622	-1.30577	0.3592	Thioredoxin reductase; regulated by Tsa1p/Tsa1Bp, Hap43p; induced by nitric oxide, peroxide; oxidative stress-induce via Cap1p; upregulated by human neutrophils; fungal-specific (no human/murine homolog); stationary phase enriched protein
orf19.4301		pH8_pH4	-1.52114	1.33805e-06	-1.35539	0.000351153	-1.26421	0.0143007
orf19.4309	GRP2	pH8_pH4	1.61217	0.049033	1.43794	0.163096	-1.12483	0.795762	Methylglyoxal reductase; regulation associated with azole resistance; induced in core stress response or by oxidative stress (via Cap1p), fluphenazine, benomyl, or with long term fluconazole treatment; Hap43p-induced; antigenic in humans
orf19.433		pH8_pH4	1.53044	8.92754e-06	1.20657	0.0550793	-1.03771	0.850385
orf19.434	PRD1	pH8_pH4	1.9079	8.73989e-07	1.11928	0.457677	-1.25295	0.150079	Putative proteinase; transcription is regulated by Nrg1p, Mig1p, and Tup1p; Hog1p-induced; stationary phase enriched protein; Hap43p-repressed gene
orf19.4365		pH8_pH4	-1.61447	0.000154889	-1.33738	0.0256937	1.20925	0.247663
orf19.4368		pH8_pH4	1.70977	4.44422e-05	1.16459	0.309189	1.28911	0.110361
orf19.4371	TAL1	pH8_pH4	2.24912	0.000287942	1.25236	0.395732	1.44979	0.190643	Putative transaldolase; protein present in exponential and stationary growth phase yeast cultures; biofilm induced; oxidative stress-induced via Cap1p; induced by nitric oxide independent of Yhb1p; sumoylation target
orf19.4468		pH8_pH4	-2.43357	2.38563e-07	-1.15526	0.463086	1.15646	0.571803	Putative succinate dehydrogenase; localized to the mitochondrial membrane; Hap43p-repressed gene
orf19.4479		pH8_pH4	-1.5808	0.00155776	-1.33301	0.0600991	1.05411	0.869701	Putative U3-containing 90S preribosome subunit; Hap43p-induced gene; downregulated during core stress response
orf19.448		pH8_pH4	1.55863	0.00263048	1.12805	0.50975	1.25175	0.244065	S. cerevisiae ortholog CUE5 has ubiquitin binding and localizes to cytoplasm
orf19.449		pH8_pH4	1.93416	0.000232286	-1.20179	0.385167	-1.13184	0.690842	Putative phosphatidyl synthase; stationary phase enriched protein; transcription reduced upon yeast-hyphal switch; Hap43p-repressed gene; biofilm-induced
orf19.4495	NDH51	pH8_pH4	-1.96257	0.00626695	-1.54067	0.101037	-1.005	0.993344	Subunit of nicotinamide adenine dinucleotide dehydrogenase complex I, of the mitochondrial electron transport chain; required for wild-type filamentous growth; alkaline downregulated; Hap43p-repressed
orf19.4534		pH8_pH4	1.58125	0.0336976	1.10326	0.738653	-1.17497	0.655477	Putative UBX-domain (ubiquitin-regulatory domain) protein; macrophage-downregulated gene
orf19.459	ADP1	pH8_pH4	1.67063	0.000299655	1.14097	0.439664	1.00103	0.998004	Putative PDR-subfamily ABC transporter; similar to WHITE subfamily proteins; gene used for strain identification by multilocus sequence typing
orf19.4594		pH8_pH4	1.65895	1.09685e-06	1.45797	0.000220343	-1.12034	0.420989	S. cerevisiae ortholog CLC1 has role in endocytosis
orf19.4597		pH8_pH4	1.53465	2.32531e-07	-1.02316	0.837535	-1.18213	0.0736202	Putative F-actin-capping protein subunit beta; possibly an essential gene, disruptants not obtained by UAU1 method
orf19.4599	PHO89	pH8_pH4	5.34009	6.56329e-12	1.1315	0.6455	1.08973	0.839785	Putative phosphate permease; expression is regulated upon white-opaque switching; alkaline upregulated by Rim101p; induced upon biofilm formation; possibly adherence-induced
orf19.4611		pH8_pH4	-1.62977	4.59038e-06	-1.26665	0.0269696	1.18587	0.195969	S. cerevisiae ortholog PRS4 has ribose phosphate diphosphokinase activity, has role in 5-phosphoribose 1-diphosphate biosynthetic process, fungal-type cell wall organization and localizes to cytoplasm
orf19.4616	POL30	pH8_pH4	-1.65214	0.0075734	1.05046	0.858411	-1.18742	0.561602	Similar to proliferating cell nuclear antigen (PCNA); RNA abundance regulated by tyrosol and cell density; transcriptionally induced by interaction with macrophages; flucytosine induced; stationary phase enriched protein
orf19.4624	HRT2, YMR027W	pH8_pH4	1.8017	0.00675966	1.07837	0.807371	-1.08167	0.870266	Protein described as having a role in Ty3 transposition; decreased expression in hyphae compared to yeast-form cells; stationary phase enriched protein
orf19.4681	RAT1	pH8_pH4	-1.64377	0.000105933	-1.49961	0.00188219	-1.05251	0.848032	5'-->3' exoribonuclease; similar to S. cerevisiae nuclear exoribonuclease Rat1p; suppresses S. cerevisiae kem1 mutant slow growth, mating defect, and haploid invasive growth defect
orf19.4711		pH8_pH4	1.62799	7.61082e-06	1.36958	0.00371642	-1.17762	0.235448
orf19.4721		pH8_pH4	-1.63203	0.00070255	-1.44291	0.0140708	1.30788	0.135715
orf19.4726		pH8_pH4	1.51275	3.6664e-07	1.45907	3.49512e-06	1.0737	0.554366	S. cerevisiae ortholog FRQ1 has enzyme activator activity, has role in regulation of signal transduction and localizes to Golgi membrane
orf19.4743	AFG1	pH8_pH4	1.60555	0.00164849	1.0308	0.891924	-1.11236	0.684033	Protein similar to S. cerevisiae Afg1p, which is a putative mitochondrial ATPase of the AAA family; not essential for viability; Hap43p-induced gene
orf19.4746	JIP5	pH8_pH4	-1.57244	0.000694864	-1.39278	0.0164271	1.0727	0.78193	Protein not essential for viability; downregulated during core stress response; Hap43p-induced gene
orf19.4754	ZWF1	pH8_pH4	1.90444	0.00185708	1.17417	0.535525	1.1191	0.771578	Putative glucose-6-phosphate dehydrogenase; antigenic in murine infection; activity induced by O2 or oxidizing agents H2O2 or menadione; caspofungin repressed; macrophage induced; induced in core stress response; regulated by Gcn2p, Gcn4p
orf19.4758		pH8_pH4	-2.48778	4.82171e-05	-1.40458	0.161881	-1.06436	0.90647	Hap43p-repressed gene; alkaline downregulated
orf19.4760		pH8_pH4	-1.57076	0.000303462	-1.35158	0.0194704	-1.0733	0.758227	S. cerevisiae ortholog HPM1 has protein-histidine N-methyltransferase activity, has role in peptidyl-histidine methylation, to form tele-methylhistidine and localizes to nucleus, cytoplasm
orf19.4784	CRP1	pH8_pH4	-3.63145	1.47146e-06	1.08481	0.82595	-1.09147	0.880366	Plasma membrane copper transporter; CPx P1-type ATPase; mediates Cu resistance; similar to proteins of Menkes and Wilson disease; copper-induced; Tbf1p-activated; suppresses Cu sensitivity of S. cerevisiae cup1 mutant; biofilm-induced
orf19.479.2		pH8_pH4	1.76314	2.55921e-09	1.37595	0.000274845	1.14439	0.221284	S. cerevisiae ortholog SEC22 has SNAP receptor activity and has role in vesicle fusion with Golgi apparatus, retrograde vesicle-mediated transport, Golgi to ER, ER to Golgi vesicle-mediated transport
orf19.4802	FTH1	pH8_pH4	1.54752	0.0491613	1.50138	0.077145	1.11814	0.787538	Protein not essential for viability; similar to S. cerevisiae Fth1p (putative high affinity iron transporter for intravacuolar stores of iron); repressed by Sfu1p, amphotericin B, caspofungin; induced by alkaline pH, ciclopirox olamine
orf19.4829	DOA1	pH8_pH4	1.58505	2.74307e-07	1.06508	0.552778	-1.36422	0.00105773	Protein similar to S. cerevisiae Doa1p, which is involved in ubiquitin-mediated protein degradation; WD-repeats; mellitin-like sequence
orf19.4831	MTS1	pH8_pH4	1.53814	0.00147598	1.27692	0.0919015	1.0116	0.977356	Sphingolipid C9-methyltransferase, catalyzes methylation of the 9th carbon in the long chain base component of glucosylceramides; glucosylceramide biosynthesis is important for virulence
orf19.4845		pH8_pH4	2.07494	1.85244e-11	1.25397	0.0179378	-1.04014	0.836644	Putative integral membrane protein; fluconazole-induced
orf19.4869	SFU1	pH8_pH4	-1.66756	1.18117e-09	1.01235	0.91323	-1.05765	0.659418	Transcriptional regulator of iron-responsive genes; represses some iron utilization genes when iron is present; two GATA1-like zinc fingers separated by Cys-rich iron-sensing region; Cap1p-repressed in low iron; Hap43p-repressed
orf19.4889		pH8_pH4	-1.586	7.79981e-05	-1.26802	0.0498681	-1.17684	0.291841	Predicted membrane transporter, member of the drug:proton antiporter (12 spanner) (DHA1) family, major facilitator superfamily (MFS)
orf19.4893		pH8_pH4	1.53468	0.000355599	1.35295	0.0144838	-1.02876	0.926392	Protein not essential for viability
orf19.4923		pH8_pH4	2.22823	3.2562e-13	1.11185	0.301513	1.00467	0.984392	Predicted membrane transporter, member of the sugar porter (SP) family, major facilitator superfamily (MFS); caspofungin induced
orf19.4937	CHS3	pH8_pH4	1.53127	2.45555e-05	1.37852	0.00159038	-1.18557	0.173834	Major chitin synthase of yeast-form and hyphal cells; synthesizes short-chitin fibrils; Chs4p-activated; transcription induced at yeast-hyphal transition; Chs1p and Chs2p, but not Chs3p, are inhibited by the protoberberine HWY-289
orf19.4939		pH8_pH4	1.6306	4.53257e-08	1.21265	0.024347	-1.19	0.0816394	S. cerevisiae ortholog MON2 has guanyl-nucleotide exchange factor activity, has role in protein targeting to vacuole, Golgi to endosome transport, endocytosis and localizes to endosome, extrinsic to membrane, trans-Golgi network
orf19.4952.1		pH8_pH4	1.67264	2.77095e-08	1.12707	0.207872	1.26652	0.0167541	S. cerevisiae ortholog FPR2 has FK506 binding
orf19.4960		pH8_pH4	-1.83697	5.15898e-08	1.03755	0.800945	1.17713	0.222373
orf19.5007	ACT1	pH8_pH4	1.61348	0.000609055	-1.0111	0.961482	-1.29697	0.134505	Actin; gene has intron; transcriptionally regulated by growth phase and by starvation; localizes to polarized growth site in budding and hyphal cells; required for wild-type Cdc42p localization; unprocessed N terminus; Hap43p-induced
orf19.5021	PDX1	pH8_pH4	1.63381	0.00309146	1.15231	0.486166	1.16122	0.571123	Pyruvate dehydrogenase complex protein X, an essential component of the mitochondrial pyruvate dehydrogenase complex which is involved in the respiratory pathway; protein present in exponential and stationary growth phase yeast cultures
orf19.5023	DAL7	pH8_pH4	1.79749	0.0116662	-1.22535	0.473408	-1.43945	0.225152	Putative allantoate permease; fungal-specific (no human or murine homolog); not essential for viability
orf19.5024	GND1, GND1|GND2	pH8_pH4	4.03239	6.89905e-08	1.03056	0.93557	1.10009	0.850385	Putative 6-phosphogluconate dehydrogenase; soluble in hyphae; farnesol-, macrophage-induced protein; antigenic in mice; protein present in exponential and stationary growth phase yeast cultures; Hap43p-induced
orf19.5063	COI1	pH8_pH4	-1.71902	0.0411827	1.46637	0.183528	1.28973	0.522919	Secreted protein; ciclopirox olamine induced; regulated by Ssn6p; induced by nitric oxide independent of Yhb1p; Hap43p-induced
orf19.5066		pH8_pH4	-1.56567	2.13362e-05	-1.2024	0.0942169	1.13259	0.389573	Putative pre-60S pre-ribosomal particle subunit; essential gene; S. cerevisiae ortholog RRP17 is essential; Hap43p-induced
orf19.5077		pH8_pH4	-1.58193	0.00987744	-1.23672	0.299503	1.16584	0.59065	Hap43p-repressed gene; repressed by nitric oxide
orf19.5106	DIP2	pH8_pH4	-1.66279	0.00261738	-1.32832	0.119161	-1.00061	0.998758	Putative small ribonucleoprotein complex; transposon mutation affects filamentous growth; physically interacts with TAP-tagged Nop1p; heterozygous null mutant exhibits resistance to parnafungin; Hap43p-induced gene
orf19.5166	DBF4	pH8_pH4	-1.57803	3.95744e-07	-1.15633	0.111613	-1.13044	0.277374	Putative Cdc7p-Dbf4p kinase complex regulatory subunit; Hap43p-induced gene; macrophage/pseudohyphal-repressed; cell-cycle regulated periodic mRNA expression; S. cerevisiae ortholog is not cell-cycle regulated
orf19.5168		pH8_pH4	-1.76953	1.55427e-10	-1.3678	9.43583e-05	-1.04669	0.745386	S. cerevisiae ortholog TSR4 has role in maturation of SSU-rRNA and localizes to cytoplasm
orf19.5171	PMT1	pH8_pH4	1.87742	3.1673e-06	1.41146	0.0100824	-1.16634	0.403278	Protein mannosyltransferase (PMT), required for virulence in mouse systemic infection and for adhesion to epithelial cells; role in hyphal growth and drug sensitivity; Als1p, Sec20p, Kre9p, Pir1p are substrates; one of 5 PMT family members
orf19.5194		pH8_pH4	-1.54481	0.000649453	-1.26197	0.0782071	1.05316	0.841454
orf19.5194.1		pH8_pH4	1.79283	1.52639e-06	1.13685	0.34707	1.31148	0.050163	Putative protein of unknown function; clade-associated gene expression
orf19.5198	NOP4	pH8_pH4	-1.95903	1.95328e-06	-1.24076	0.14443	1.15048	0.490441	Putative nucleolar protein; Hap43p-induced gene; mutation confers hypersensitivity to 5-fluorocytosine (5-FC), 5-fluorouracil (5-FU), and tubercidin (7-deazaadenosine); downregulated in core stress response
orf19.5220		pH8_pH4	-1.68186	1.52292e-07	-1.18164	0.0911135	-1.1235	0.363795	Putative RNA exonuclease; induced in a ssr1 null mutant
orf19.526	NHP2	pH8_pH4	-1.59517	0.00320393	-1.33745	0.0844121	1.06833	0.841002	Putative H/ACA snoRNP protein; macrophage/pseudohyphal-induced
orf19.5299	ECM1	pH8_pH4	-1.6637	5.88013e-05	-1.29309	0.0497594	1.10056	0.651039	Putative pre-ribosomal factor; decreased mRNA abundance observed in cyr1 homozygous mutant hyphae; induced by heavy metal (cadmium) stress; Hog1p regulated
orf19.5345		pH8_pH4	1.80598	6.31414e-06	1.18434	0.236629	1.2508	0.162522	Putative ubiquitin-like polyubiquitin-binding protein; induced by nitric oxide independent of Yhb1p
orf19.5357	AKL1	pH8_pH4	1.69174	5.63319e-08	1.32844	0.00202805	-1.00929	0.97303	Putative serine/threonine protein kinase; induced during the mating process
orf19.5370		pH8_pH4	1.68581	0.00115829	1.25231	0.209841	1.17399	0.51217
orf19.5425		pH8_pH4	-1.88699	1.72567e-08	-1.22852	0.0580146	1.41254	0.00299392	S. cerevisiae ortholog TRZ1 has 3'-tRNA processing endoribonuclease activity, has role in tRNA 3'-trailer cleavage, endonucleolytic and localizes to nucleus, mitochondrion
orf19.5436	UTP8	pH8_pH4	-1.61261	0.000893575	-1.21159	0.236943	-1.13451	0.58362	Essential protein involved in tRNA export from the nucleus and ribosomal small subunit biogenesis; physically interacts with TAP-tagged Nop1p
orf19.5437	RHR2	pH8_pH4	2.85269	0.00495572	-1.06929	0.904951	-1.69492	0.290213	Glycerol 3-phosphatase; roles in osmotic tolerance, glycerol accumulation in response to salt; required for biofilm formation; biofilm-induced; regulated by macrophage, stress response, yeast-hyphal switch, pheromone, GCN4, HOG1, NRG1, TUP1
orf19.5438		pH8_pH4	1.7061	4.93376e-06	1.00453	0.979852	-1.00089	0.997985
orf19.544.1	PRE6	pH8_pH4	1.50105	2.99866e-05	1.25328	0.0225968	1.16114	0.228553	Putative alpha-4 subunit of the proteasome; reported as macrophage-induced protein and macrophage/pseudohyphal-repressed gene; regulated by Gcn2p and Gcn4p; removed from/reinstated in Assembly 20 (see Locus History)
orf19.5444	TIM44	pH8_pH4	-1.5213	0.0348741	-1.17744	0.497734	1.07989	0.85259	Protein involved in transport across membranes
orf19.5450		pH8_pH4	1.87273	9.69562e-05	1.35997	0.0677665	1.29862	0.201348	Putative 2-enoyl thioester reductase; protein present in exponential and stationary growth phase yeast cultures
orf19.5455		pH8_pH4	1.74837	5.902e-05	1.12264	0.49195	1.12727	0.585507	S. cerevisiae ortholog VTC1 has mRNA binding and has role in microautophagy, polyphosphate metabolic process, vacuole fusion, non-autophagic, vacuolar transport
orf19.5495		pH8_pH4	1.68373	1.8672e-08	1.46348	1.77172e-05	-1.05394	0.730813	Putative RNA-binding protein; not essential for viability; transcription is induced in response to alpha pheromone in SpiderM medium
orf19.5507	ENP1	pH8_pH4	-1.51221	0.000300361	-1.43196	0.00212187	-1.14144	0.414349	Protein similar to S. cerevisiae Enp1p; transposon mutation affects filamentous growth; decreased expression in response to prostaglandins
orf19.551		pH8_pH4	-1.75881	4.46685e-06	-1.23717	0.0938388	1.00387	0.989998
orf19.5525		pH8_pH4	1.55294	0.00697613	1.26795	0.187619	1.08695	0.788956	Protein abundance is affected by URA3 expression in the CAI-4 strain background; regulated by Efg1p and Efh1p; repressed by Rgt1p; protein present in exponential and stationary growth phase yeast cultures
orf19.5566		pH8_pH4	-1.57608	9.50379e-05	-1.45512	0.00155671	-1.05044	0.836644	S. cerevisiae ortholog AIM22 has role in protein lipoylation and localizes to mitochondrion
orf19.5641	CAR2	pH8_pH4	5.06843	2.58511e-05	1.44913	0.412083	-1.59029	0.379523	Ornithine aminotransferase; role in arginine metabolism; alkaline upregulated; mutation confers hypersensitivity to toxic ergosterol analog and to amphotericin B; present in exponential and stationary phase yeast cultures; biofilm-induced
orf19.5650	PRO3	pH8_pH4	1.58769	0.00146227	1.29068	0.0935909	1.1253	0.616301	Delta 1-pyrroline-5-carboxylate reductase; protein induced during the mating process; alkaline upregulated; stationary phase enriched protein
orf19.5654	STE24	pH8_pH4	1.75965	3.66538e-08	1.1805	0.101993	1.11917	0.399557	Prenyl-dependent protease
orf19.5688		pH8_pH4	1.58414	0.00226672	1.4064	0.0293539	1.38419	0.0727443	Predicted ORF from Assembly 19; removed from Assembly 20; subsequently reinstated in Assembly 21 based on comparative genome analysis
orf19.5732	NOG2	pH8_pH4	-1.71898	6.64782e-05	-1.47471	0.00474151	1.08226	0.745386	Putative nucleolar GTPase; Hap43p-induced gene; decreased expression in response to prostaglandins
orf19.5753	HGT10, STL1	pH8_pH4	-3.91838	2.18621e-09	-1.14932	0.597483	1.02378	0.96949	Glycerol permease involved in glycerol uptake; member of the major facilitator superfamily; induced by osmotic stress, at low glucose in rich media, during cell wall regeneration; 12 membrane spans; Hap43p-induced gene
orf19.5769		pH8_pH4	1.59122	1.1879e-05	1.31056	0.0108793	1.11586	0.474898
orf19.5799		pH8_pH4	3.36695	1.70908e-12	1.38697	0.0264929	1.06417	0.83048
orf19.58	RRP6	pH8_pH4	-1.57847	1.5828e-05	-1.35873	0.00373191	-1.08014	0.660494	Putative nuclear exosome exonuclease component; Hap43p-induced gene; mutation confers hypersensitivity to 5-fluorocytosine (5-FC), 5-fluorouracil (5-FU), and tubercidin (7-deazaadenosine)
orf19.5806	ALD5	pH8_pH4	7.91844	4.01406e-07	1.25891	0.649989	-1.5526	0.425991	NAD-aldehyde dehydrogenase; decreased expression in fluconazole-resistant isolate, or in hyphae; biofilm induced; fluconazole-downregulated; protein abundance is affected by URA3 expression in the CAI-4 strain; stationary phase enriched
orf19.5850	NOC2	pH8_pH4	-1.81377	0.000697551	-1.23815	0.291251	1.11287	0.734618	Putative nucleolar complex protein; Hap43p-induced gene; transposon mutation affects filamentous growth; mutation confers hypersensitivity to 5-fluorouracil (5-FU), tubercidin (7-deazaadenosine); downregulated during core stress response
orf19.5864	URK1	pH8_pH4	-1.50011	3.3031e-06	-1.16153	0.0953669	-1.00389	0.986388	Protein similar to uridine kinase; transcription is downregulated in response to treatment with ciclopirox olamine
orf19.5876		pH8_pH4	1.54449	2.30968e-05	1.15688	0.190491	1.21636	0.113702	Predicted ORF in Assemblies 19, 20 and 21; greater mRNA abundance observed in a cyr1 homozygous null mutant than in wild type; transcription is induced in response to alpha pheromone in SpiderM medium
orf19.5901	PKC1	pH8_pH4	1.55333	1.08722e-06	1.25755	0.00967361	1.09566	0.474959	Protein kinase C; functional homolog of S. cerevisiae Pkc1p; mutant has abnormal yeast-form cell morphology and increased cell lysis; activated by phosphatidylserine; target of antifungal, cercosporamide; R400P mutant is activated
orf19.5917	STP3	pH8_pH4	-1.86617	1.48383e-05	-1.43025	0.013439	-1.07467	0.788429	Transcription factor; regulates SAP2, OPT1 expression and thereby protein catabolism for nitrogen source; activated via amino-acid-induced proteolytic processing; macrophage/pseudohyphal-repressed
orf19.5921		pH8_pH4	1.64511	2.86423e-06	1.34032	0.00522443	1.22669	0.103048
orf19.5941		pH8_pH4	1.65088	2.03725e-07	1.2632	0.0121087	1.05396	0.748805	S. cerevisiae ortholog ERV41 has role in ER to Golgi vesicle-mediated transport and localizes to ER to Golgi transport vesicle, integral to Golgi membrane, integral to endoplasmic reticulum membrane
orf19.5947	SEC7	pH8_pH4	1.8744	2.30464e-09	1.15129	0.173982	-1.20715	0.102376	Putative guanine nucleotide exchange factor (GEF); mutation confers hypersensitivity to Brefeldin A; caspofungin repressed
orf19.5964	ARF2, ARF2|ARF1	pH8_pH4	2.10721	0.000117077	1.44317	0.0702683	1.06954	0.876392	Putative ADP-ribosylation factor; mutation confers hypersensitivity to Brefeldin A
orf19.5987		pH8_pH4	-1.57925	7.68706e-05	-1.42195	0.00266313	-1.02591	0.931194	S. cerevisiae ortholog TRM11 has tRNA (guanine-N2-)-methyltransferase activity, has role in tRNA methylation and localizes to tRNA (m2G10) methyltransferase complex
orf19.5991		pH8_pH4	-1.56249	0.000122066	-1.39618	0.00473104	-1.14125	0.421191	S. cerevisiae ortholog DBP10 has role in ribosomal large subunit assembly and localizes to nucleolus
orf19.6000	CDR1, PDR5	pH8_pH4	1.70635	0.00143028	1.1937	0.37366	-1.37165	0.129874	Multidrug transporter of ATP-binding cassette (ABC) superfamily; transports phospholipids in an in-to-out direction; transcription induced by beta-estradiol, progesterone, corticosteroid, or cholesterol; repressed in young biofilms
orf19.6028	HGC1	pH8_pH4	1.60969	0.000191486	1.20854	0.175225	-1.20258	0.271889	Hypha-specific G1 cyclin-related protein involved in regulation of hyphal morphogenesis; Cdc28p-Hgc1p maintains Cdc11p S394 phosphorylation during hyphal growth; required for virulence in mouse model; regulated by Nrg1p, Tup1p, farnesol
orf19.6030		pH8_pH4	1.55319	1.02097e-06	1.02571	0.837265	1.00238	0.990769	Predicted ORF in Assemblies 19, 20 and 21; transcription detected in high-resolution tiling array experiments
orf19.6037	ASM3	pH8_pH4	2.10294	7.32976e-07	-1.0048	0.984439	-1.06001	0.844133	Putative secreted acid sphingomyelin phosphodiesterase; induced in biofilms; possible Kex2p substrate; increased transcription is observed in an azole-resistant strain that overexpresses MDR1
orf19.6058	GLO1	pH8_pH4	1.69157	0.0225999	-1.06133	0.859642	1.07579	0.890233	Putative monomeric glyoxalase I; oxidative stress-induced via Cap1p
orf19.6070	ENA2	pH8_pH4	5.31431	6.6821e-17	1.406	0.0224611	1.05881	0.850385	Putative sodium transporter; transcription upregulated in response to ciclopirox olamine; alkaline upregulated by Rim101p; repressed upon high-level peroxide stress; upregulated in oral candidiasis clinical isolates; possibly essential gene
orf19.6081	PHR2, GAS1	pH8_pH4	-1.58917	0.0339897	-1.34756	0.215066	-1.01851	0.977356	Glycosidase; role in cell wall structure; may act on beta-1,3-glucan prior to beta-1,6-glucan linkage; role in vaginal not systemic virulence (low pH not neutral); low pH, high iron, fluconazole, Hap43p-induced; Rim101p-downregulated at pH8
orf19.6082		pH8_pH4	2.00319	6.93693e-09	1.1727	0.185068	-1.12124	0.480442	S. cerevisiae ortholog GSF2 has unfolded protein binding, has role in protein folding, protein localization at cell surface and localizes to integral to endoplasmic reticulum membrane, mitochondrial outer membrane
orf19.6109	TUP1	pH8_pH4	1.81805	4.75711e-05	1.26807	0.129799	-1.14406	0.552462	Transcriptional corepressor with C-terminal WD40 repeats; represses filamentous growth, regulates phase switching, roles in germ tube induction, farnesol response; farnesol upregulated in biofilm; in repression pathways with Nrg1p, Rfg1p
orf19.6116	GLK4	pH8_pH4	1.83044	0.0310063	1.14148	0.729852	1.0363	0.963949	Putative glucokinase; decreased expression in hyphae compared to yeast-form cells
orf19.6127	LPD1	pH8_pH4	1.75261	0.00348593	-1.0321	0.91323	1.38536	0.181016	Putative dihydrolipoamide dehydrogenase; soluble in hyphae; antigenic in human oral infection and murine systemic infection; macrophage-induced protein; protein present in exponential and stationary phase yeast cultures; Hap43p-repressed
orf19.6137		pH8_pH4	-1.67211	2.86423e-06	-1.48065	0.000304629	1.13042	0.415337
orf19.6139	FRE7	pH8_pH4	10.5507	8.83371e-08	1.3701	0.5387	1.08597	0.939176	Protein similar to ferric reductase Fre10p; transcription is downregulated in response to treatment with ciclopirox olamine or 17-beta-estradiol; transcriptionally induced by alkaline conditions or interaction with macrophage
orf19.6140	FRE30	pH8_pH4	1.62019	0.0186239	-1.02947	0.926205	1.05575	0.914273	Protein with similarity to ferric reductases; downregulated in response to amphotericin B, estradiol, or ciclopirox olamine, and upregulated by interaction with macrophage; un-merged from orf19.6139 in a revision of Assembly 21
orf19.6208	MEF2	pH8_pH4	-1.67744	2.50274e-06	-1.28164	0.0233281	1.12705	0.430505	Putative mitochondrial translation elongation factor; caspofungin induced
orf19.6220.3	MMD1, MMF1	pH8_pH4	1.76307	0.000935782	1.16831	0.454912	-1.01911	0.971258	Putative mitochondrial protein; macrophage-downregulated protein abundance
orf19.6263		pH8_pH4	-1.59027	3.58114e-05	-1.12777	0.355479	-1.01393	0.965433	Predicted membrane transporter, member of the monocarboxylate porter (MCP) family, major facilitator superfamily (MFS)
orf19.6264.3		pH8_pH4	1.55959	0.00568507	1.47351	0.0195851	1.09671	0.75307	S. cerevisiae ortholog YIP3 has role in ER to Golgi vesicle-mediated transport and localizes to ER to Golgi transport vesicle, endoplasmic reticulum, Golgi apparatus
orf19.6312	RPS3	pH8_pH4	-1.69817	0.0301457	1.2668	0.412936	-1.01052	0.987129	Ribosomal protein S3; Hog1p-, Hap43p-induced; genes encoding cytoplasmic ribosomal subunits, translation factors, tRNA synthetases are downregulated upon phagocytosis by murine macrophage; present in exponential and stationary phase cells
orf19.6317	ADE6	pH8_pH4	-1.61339	0.00245462	-1.26247	0.181814	-1.06098	0.863627	5-Phosphoribosylformyl glycinamidine synthetase, enzyme of adenine biosynthesis; not induced in GCN response, in contrast to the S. cerevisiae ortholog; protein only detected in stationary phase yeast-form cultures
orf19.637	SDH2	pH8_pH4	-3.31696	0.000355787	-1.54288	0.253609	1.06382	0.944562	Succinate dehydrogenase, Fe-S subunit; localizes to surface of yeast cells, but not hyphae; transcriptionally regulated by iron; expression greater in high iron; repressed by nitric oxide, Hap43p; induced during log phase aerobic growth
orf19.6440		pH8_pH4	1.52501	0.0131268	1.48688	0.023955	1.43248	0.0792186	S. cerevisiae ortholog ASI1 has ubiquitin-protein ligase activity, has role in ubiquitin-dependent protein catabolic process and localizes to nuclear inner membrane, endoplasmic reticulum membrane
orf19.6459	DPP3, DPP1	pH8_pH4	1.58876	7.79586e-06	1.08492	0.513237	1.0126	0.965494	Protein similar to S. cerevisiae pyrophosphate phosphatase Dpp1p; required for farnesol biosynthesis; downregulated in response to 17-beta-estradiol, ethynyl estradiol
orf19.6463		pH8_pH4	-1.59733	3.54324e-06	-1.07622	0.548898	1.12105	0.408576	Putative ortholog of S. cerevisiae Npa3p; possibly essential for growth (however, depletion mutant is viable)
orf19.6515	HSP90, HSC82	pH8_pH4	1.68337	0.00112861	1.09719	0.662268	1.01376	0.977356	Essential chaperone of Hsp90 family, activated by heat shock, stress; regulates several signal transduction pathways; localizes to surface of hyphae, not yeast cells; mediates echinocandin resistance
orf19.6526		pH8_pH4	-1.57047	5.41384e-05	-1.36893	0.0054546	-1.33808	0.0270668	S. cerevisiae ortholog RBD2 localizes to Golgi apparatus, COPI-coated vesicle
orf19.655	PHO84	pH8_pH4	2.98997	8.60701e-08	1.19819	0.430255	1.45204	0.110525	High-affinity phosphate transporter; expression regulated upon white-opaque switching or biofilm formation; Hog1p, ciclopirox olamine or alkaline induced; caspofungin or stress repressed; upregulated in RHE model; biofilm-, Hap43p-induced
orf19.656	DPP1	pH8_pH4	1.69411	2.36009e-08	1.08056	0.462527	1.0216	0.924327	Putative diacylglycerol pyrophosphate phosphatase of diacylglycerol production for phospholipid biosynthesis; downregulation correlates with clinical development of fluconazole resistance
orf19.6561	LAT1	pH8_pH4	2.23555	9.37189e-05	-1.02261	0.942997	1.27635	0.395026	Putative dihydrolipoamide acetyltransferase component (E2) of pyruvate dehydrogenase complex; sumoylation target
orf19.6582	PRE10	pH8_pH4	1.59754	0.000157677	1.08289	0.619398	-1.15105	0.424314	Alpha7 (C8) subunit of the 20S proteasome; multiple phosphorylated residues; transcription is induced upon filamentous growth
orf19.6586		pH8_pH4	-1.77314	0.000256909	-1.00127	0.995709	1.28907	0.204866	Late-stage biofilm-induced gene; increased transcription observed upon benomyl treatment or in an azole-resistant strain that overexpresses MDR1; shows colony morphology-related regulation by Ssn6p; induced by nitric oxide; Hap43p-repressed
orf19.661	KRR1	pH8_pH4	-1.64675	0.000319045	-1.46659	0.00693688	-1.0729	0.790152	Putative nucleolar protein; decreased transcription is observed upon benomyl treatment or in an azole-resistant strain that overexpresses MDR1; induced upon biofilm formation
orf19.6645	HMO1	pH8_pH4	-1.53857	0.00118004	-1.16007	0.340874	-1.08423	0.73482	Transcription factor that binds upstream of genes involved in hexose and ergosterol metabolism and in the cell cycle; activates pseudohyphal growth when expressed in S. cerevisiae; expression repressed in hyphae relative to yeast-form cells
orf19.6648	SDA1	pH8_pH4	-1.5148	2.97094e-05	-1.4125	0.000574643	-1.22221	0.0912032	Hap43p-induced gene; transcription is upregulated in both intermediate and mature biofilms
orf19.665	NEP1, EMG1	pH8_pH4	-1.52159	2.4405e-05	-1.22158	0.0500598	1.10072	0.516948	Ortholog of S. cerevisiae EMG1
orf19.6659	GAP6	pH8_pH4	2.04909	0.0164119	1.45974	0.263803	1.25137	0.657643	Broad-specificity amino acid permease; Plc1p-regulated; Gcn4p-regulated; fungal-specific (no human or murine homolog)
orf19.667.1	RPL37B	pH8_pH4	-1.61909	0.00879273	-1.22603	0.343457	-1.37204	0.172862	Ribosomal protein L37; Hap43p-induced gene
orf19.668		pH8_pH4	-1.70794	2.24205e-05	1.02656	0.887748	-1.04754	0.86276	Ortholog of C. glabrata CAGL0B01188g
orf19.6736		pH8_pH4	-1.60412	1.74226e-06	-1.19868	0.0702182	1.26316	0.036402	S. cerevisiae ortholog GEP3 localizes to mitochondrion
orf19.6751		pH8_pH4	-1.63723	2.542e-06	-1.2944	0.0129348	1.07502	0.677692	S. cerevisiae ortholog TRM7 has tRNA methyltransferase activity, has role in tRNA methylation, translation and localizes to cytoplasm
orf19.6763	SLK19	pH8_pH4	2.96002	6.25601e-05	1.71175	0.0559846	-1.06635	0.926049	Alkaline-induced protein of plasma membrane; affects cell aggregation, cell wall; similar to S. cerevisiae Slk19p (a kinetochore protein with roles in mitosis, meiosis); required for wild-type virulence in mouse; macrophage-downregulated
orf19.681	HAP43	pH8_pH4	2.10564	5.58915e-05	1.39978	0.0821779	1.10801	0.761213	CCAAT-binding factor-dependent transcriptional repressor required for low iron response; similar to bZIP transcription factor AP-1; HAP4L-bZIP bipartite domain; gene negatively regulated by Sfu1p; ciclopirox olamine induced
orf19.6812	PMT2	pH8_pH4	1.99723	3.09968e-07	1.20541	0.184563	-1.23231	0.201348	Protein mannosyltransferase (PMT) with roles in hyphal growth and drug sensitivity; member of the PMT family which includes Pmt1p, Pmt2p, Pmt4p, Pmt5p, and Pmt6p; induced during cell wall regeneration; essential
orf19.6840		pH8_pH4	2.12211	2.14723e-05	-1.10026	0.680866	-1.19209	0.50224	Early-stage biofilm-induced gene; transcription is induced in response to alpha pheromone in SpiderM medium; transcription detected in high-resolution tiling array experiments
orf19.6842	TUS1	pH8_pH4	1.62267	0.000196872	1.42839	0.00721245	1.01216	0.97487	Putative guanine nucleotide exchange factor; transcriptionally activated by Mnl1p under weak acid stress
orf19.6843		pH8_pH4	-1.76303	2.7704e-05	-1.04826	0.802421	-1.35109	0.058485
orf19.6862		pH8_pH4	-1.55859	9.98751e-05	-1.28276	0.0342469	1.14046	0.413497	Hap43p-induced gene; mutation confers hypersensitivity to 5-fluorocytosine (5-FC), 5-fluorouracil (5-FU), and tubercidin (7-deazaadenosine)
orf19.688		pH8_pH4	-1.5579	0.00435222	-1.36624	0.056378	1.06594	0.842892	S. cerevisiae ortholog MRPS18 has structural constituent of ribosome and localizes to mitochondrial small ribosomal subunit
orf19.6903		pH8_pH4	-1.51362	0.000382865	-1.01225	0.946752	1.1625	0.347731	S. cerevisiae ortholog RPC37 has DNA-directed RNA polymerase activity, has role in tRNA transcription from RNA polymerase III promoter and localizes to DNA-directed RNA polymerase III complex
orf19.691	GPD2	pH8_pH4	3.95771	3.68874e-06	1.10917	0.797687	-1.24521	0.651572	Similar to glycerol 3-P dehydrogenases; regulated by Ssn6p, Nrg1p, Efg1p; induced upon osmotic and oxidative stress (via Hog1p), cell wall regeneration, macrophage/pseudohyphal growth, core stress response; possibly essential (UAU1 method)
orf19.6937	PTR2	pH8_pH4	-2.53571	0.000442076	-1.42183	0.237505	1.02666	0.97303	Putative oligopeptide transporter; regulated by Stp2p and Stp3p; transcriptionally induced upon phagocytosis by macrophage; downregulated by Rim101p at pH 8; biofilm-induced
orf19.6988	OST1	pH8_pH4	1.93226	4.01406e-07	1.21954	0.137193	-1.19107	0.286739	Putative oligosaccharyltransferase
orf19.6991	PRE3	pH8_pH4	1.83915	3.7265e-05	1.14416	0.443517	1.07182	0.806489	Putative beta-1 proteasome subunit; macrophage-induced protein; regulated by Gcn2p and Gcn4p
orf19.7021	GPH1	pH8_pH4	6.0935	7.9765e-06	2.03585	0.0896541	-1.2253	0.786441	Putative glycogen phosphorylase with a role in glycogen metabolism; regulated by Ssk1p, Mig1p, Tup1p, Hap43p; fluconazole-induced; localizes to cell surface of hyphae, not yeast cells; stationary phase enriched protein
orf19.703		pH8_pH4	1.56441	0.00634492	1.43541	0.0339635	1.32552	0.173834	S. cerevisiae ortholog CPD1 has 2',3'-cyclic-nucleotide 3'-phosphodiesterase activity, has role in cyclic nucleotide metabolic process and localizes to clathrin-coated vesicle
orf19.704	SOL3	pH8_pH4	1.57908	0.00599834	1.43614	0.0364796	1.36608	0.13034	Putative 6-phosphogluconolactonase; present in exponential and stationary growth phase yeast cultures; macrophage-downregulated protein abundance
orf19.7049	CYB5	pH8_pH4	-1.68544	0.000282116	-1.2456	0.162725	1.04302	0.900243	Cytochrome b(5); not essential for viability; similar to S. cerevisiae Cyb5p; transcriptionally regulated by iron; expression greater in high iron; fluconazole-induced; shows colony morphology-related gene regulation by Ssn6p
orf19.7064	GLN4	pH8_pH4	-1.5119	0.00023936	-1.28983	0.0283952	-1.22831	0.140496	Putative tRNA-Gln synthetase; genes encoding ribosomal subunits, translation factors, tRNA synthetases are downregulated upon phagocytosis by murine macrophage; protein present in exponential and stationary growth phase yeast cultures
orf19.7065	PSF3	pH8_pH4	-1.56706	1.73524e-06	-1.12865	0.231555	-1.05493	0.743321	Putative GINS complex subunit; cell-cycle regulated periodic mRNA expression
orf19.7068	MAC1	pH8_pH4	1.94345	0.000211668	1.08218	0.749202	1.095	0.790198	Transcriptional regulator of the CTR1 copper transporter; activates CTR1 transcription under low-copper conditions; ectopic expression causes copper-sensitive stimulation of filamentation in S. cerevisiae
orf19.7069		pH8_pH4	-1.78203	0.000138114	-1.18009	0.348018	1.09648	0.733103	Putative AdoMet-dependent proline methyltransferase; Hap43p-induced gene; required for normal biofilm growth
orf19.7077		pH8_pH4	3.23859	0.0160194	1.3548	0.632845	1.41421	0.679315	Putative ferric reductase; transcription is activated by Mac1p under copper starvation; Plc1p-regulated; transcription is negatively regulated by Rim101p
orf19.7078		pH8_pH4	1.51632	0.0088904	1.11105	0.609468	1.04728	0.901086	Ortholog of S. cerevisiae YCL012C
orf19.7080	LEU2	pH8_pH4	1.60236	0.00269766	-1.09456	0.664975	1.07047	0.833909	Isopropyl malate dehydrogenase; enzyme of leucine biosynthesis; upregulated in the presence of human whole blood or polymorphonuclear (PMN) cells; protein level decreases in stationary phase cultures
orf19.7082		pH8_pH4	1.55447	0.00255023	1.45301	0.0131976	1.25558	0.230332	S. cerevisiae ortholog PET8 has S-adenosylmethionine transmembrane transporter activity, has role in S-adenosylmethionine transport and localizes to mitochondrion
orf19.7089	PMR1	pH8_pH4	1.64678	4.65942e-10	1.17374	0.0290397	-1.03145	0.830248	Putative secretory pathway P-type Ca2+/Mn2+-ATPase; required for protein glycosylation and cell wall maintenance; required for hyphal tip oscillation in semisolid substrate; putative ortholog of S. cerevisiae PMR1
orf19.709	PUP2	pH8_pH4	1.51016	0.000219082	1.09804	0.49195	-1.12333	0.481898	Alpha5 subunit of the 20S proteasome; macrophage/pseudohyphal-repressed; regulated by Gcn2p and Gcn4p; protein present in exponential and stationary growth phase yeast cultures
orf19.710		pH8_pH4	1.59182	0.00268527	-1.00327	0.98914	-1.39671	0.0727443
orf19.7109		pH8_pH4	1.76366	2.0647e-06	1.11732	0.421279	-1.23101	0.148024	Ortholog of S. cerevisiae YGL242C
orf19.7111.1	SOD3	pH8_pH4	5.8776	2.7704e-05	1.14824	0.816148	1.24765	0.776307	Cytosolic manganese-containing superoxide dismutase; protection against oxidative stress; downregulated by ciclopirox olamine, induced during stationary phase when SOD1 expression is repressed; Hap43p-repressed; biofilm-induced
orf19.7124	RVS161	pH8_pH4	1.78011	0.0478834	1.04897	0.911277	-1.12497	0.841812	Protein required for endocytosis; contains a BAR domain, which is found in proteins involved in membrane curvature; null mutant exhibits defects in hyphal growth, virulence, cell wall integrity, and actin patch localization
orf19.7160		pH8_pH4	-1.74407	0.000104932	-1.47568	0.00767888	-1.14554	0.535229	S. cerevisiae ortholog YAR1 has role in response to osmotic stress, cellular response to oxidative stress, ribosomal small subunit biogenesis and localizes to cytoplasm
orf19.7161	SUI3	pH8_pH4	-1.73578	0.015507	1.11177	0.734651	-1.01431	0.983028	Putative translation initiation factor; genes encoding ribosomal subunits, translation factors, and tRNA synthetases are downregulated upon phagocytosis by murine macrophage
orf19.7176	NPT1	pH8_pH4	1.56738	3.1194e-07	1.08195	0.430242	-1.13901	0.225073	Putative nicotinate phosphoribosyltransferase, involved in NAD salvage pathway; fungal-specific (no human or murine homolog)
orf19.7181		pH8_pH4	1.59979	1.13041e-07	1.20715	0.0278733	1.04564	0.772626
orf19.7214		pH8_pH4	1.84302	0.0244688	1.63833	0.0850043	1.48485	0.266406	Putative glucan 1,3-beta-glucosidase; regulated by Nrg1p, Tup1p and possibly Tac1p; induced upon biofilm formation, nitric oxide and during cell wall regeneration; stationary phase enriched protein; possibly an essential gene
orf19.7215		pH8_pH4	-2.14817	6.7428e-05	-1.0576	0.837314	-1.16913	0.61915	Ortholog of S. cerevisiae UTP10
orf19.7216		pH8_pH4	1.59176	5.35739e-07	1.18913	0.0610779	1.07236	0.633367	S. cerevisiae ortholog YPT52 has GTPase activity, has role in protein targeting to vacuole, endocytosis and localizes to late endosome
orf19.7222	PAM16	pH8_pH4	-1.51952	3.19863e-05	-1.00014	0.999183	1.38207	0.00382302	Putative maltase; regulated by Gcn4p; repressed in response to amino acid starvation (3-aminotriazole treatment); transcription is upregulated in both intermediate and mature biofilms
orf19.7232	IRR1	pH8_pH4	-1.52311	0.001063	-1.06439	0.725804	-1.30376	0.0902847	Putative cohesin complex subunit; cell-cycle regulated periodic mRNA expression
orf19.7258	DDI1	pH8_pH4	1.75352	0.00100312	1.30829	0.150672	-1.03627	0.936334	Putative DNA damage inducible v-SNARE binding protein; macrophage/pseudohyphal-repressed
orf19.7261		pH8_pH4	1.8102	3.26037e-06	1.22243	0.131432	-1.31897	0.0600404	S. cerevisiae ortholog GDI1 has Rab GDP-dissociation inhibitor activity, has role in vesicle-mediated transport and localizes to membrane fraction, soluble fraction
orf19.7264		pH8_pH4	1.65799	0.000117309	1.14373	0.384994	-1.27106	0.138882	S. cerevisiae ortholog RPN11 has ubiquitin-specific protease activity and has role in proteasomal ubiquitin-dependent protein catabolic process, protein deubiquitination, peroxisome fission, mitochondrial fission
orf19.7298	CHS2, CHS1	pH8_pH4	1.61484	1.19686e-07	-1.00046	0.997005	-1.19564	0.0797875	Chitin synthase; nonessential; required for wild-type chitin deposition in hyphae; transcription is regulated during dimorphic transition; Chs1p and Chs2p, but not Chs3p, are inhibited by the protoberberine HWY-289; fungal-specific
orf19.7325	SCO1	pH8_pH4	-1.50442	0.00754562	-1.43902	0.021305	1.2472	0.27555	Putative copper transporter; Hap43p-repressed gene
orf19.7329		pH8_pH4	1.80851	7.84327e-05	1.26751	0.142979	-1.12529	0.633367	S. cerevisiae ortholog UBC7 has ubiquitin-protein ligase activity and has role in chromatin assembly or disassembly, ER-associated protein catabolic process, fungal-type cell wall organization
orf19.7362	SKN1	pH8_pH4	4.2886	1.56276e-08	1.39016	0.209199	-1.28576	0.470724	Protein with predicted role in beta-1,6-glucan synthesis; probable N-glycosylated type II membrane protein; transcription and change in mRNA length induced by yeast-hyphal transition; transcription induced by Rim101p or caspofungin
orf19.7366		pH8_pH4	-1.56839	2.56982e-06	-1.41778	0.000230027	-1.02898	0.892723	S. cerevisiae ortholog YIL096C localizes to nucleolus
orf19.7386		pH8_pH4	-1.57871	0.0199113	-1.39156	0.114739	1.32585	0.275045	Ortholog of S. cerevisiae MBA1
orf19.7409	ERV25	pH8_pH4	1.96203	3.82743e-09	1.25028	0.0375302	-1.183	0.203142	Component of COPII-coated vesicles; transcription induced upon filamentous growth
orf19.7421	CYP5, CPR5	pH8_pH4	2.65779	8.8377e-09	1.14467	0.475108	1.03407	0.934387	Putative peptidyl-prolyl cis-trans isomerase; macrophage-downregulated protein level; protein level decrease in stationary phase cultures; predicted endoplasmic reticulum (ER) localization
orf19.744	GDB1	pH8_pH4	2.08619	0.0015539	1.00804	0.984012	1.06335	0.916405	Putative glycogen debranching enzyme; expression is regulated upon white-opaque switching; regulated by Nrg1p, Tup1p
orf19.7456		pH8_pH4	1.50356	0.000326375	1.40673	0.00328471	-1.01486	0.963622
orf19.7479	NTH1	pH8_pH4	1.88081	1.13033e-07	1.14531	0.287639	1.0379	0.883953	Neutral trehalase; hyphal induction in null mutant delayed but not reduced overall; not required for virulence in mouse infection; homodimeric enzyme; possible regulatory cAMP-dependent phosphorylation at S10 and S213; Hap43p-repressed gene
orf19.7500	PXA1	pH8_pH4	1.62844	0.000300361	1.28611	0.0772597	-1.00424	0.990358	Putative peroxisomal, half-size adrenoleukodystrophy protein (ALD or ALDp) subfamily ABC family transporter
orf19.7503	CDA2	pH8_pH4	1.54199	0.000337409	1.31525	0.0282384	1.37449	0.0241378	Putative chitin deacetylase; transcription is positively regulated by Tbf1p
orf19.7504		pH8_pH4	1.74616	0.00338206	1.15408	0.548898	1.30793	0.291604	Predicted ORF in Assemblies 19, 20 and 21; Plc1p-regulated; induced in core caspofungin response
orf19.7539.1		pH8_pH4	1.54469	2.21956e-05	1.26451	0.0238537	-1.16191	0.254017	Putative adhesin-like protein; transcription detected in high-resolution tiling array experiments
orf19.7564	DPB2	pH8_pH4	-1.54892	0.000656871	-1.03292	0.86445	-1.11109	0.620721	Probable subunit of DNA polymerase II (DNA polymerase epsilon), similar to S. cerevisiae Dpb2p; essential for viability
orf19.7566		pH8_pH4	1.8992	0.00137792	1.21804	0.411622	1.38247	0.20985	Late-stage biofilm-induced gene; transcription is upregulated in clinical isolates from HIV+ patients with oral candidiasis; alkaline upregulated by Rim101p; fungal-specific (no human or murine homolog)
orf19.7585	INO1	pH8_pH4	3.01503	0.0201321	1.13265	0.857014	-1.15918	0.891746	Inositol-1-phosphate synthase; inositol biosynthesis; antigenic in human; repressed by farnesol in biofilm or by caspofungin; regulated during biofilm, planktonic growth; upstream inositol/choline regulatory element; glycosylation predicted
orf19.7591		pH8_pH4	-1.95281	0.000637373	-1.32264	0.1984	1.08456	0.841454
orf19.7600	FDH3, SFA1	pH8_pH4	-2.12175	3.15162e-06	-1.46657	0.0173333	-1.00011	0.999599	Glutathione-dependent formaldehyde dehydrogenase involved in glycine catabolism; downregulated by Efg1p under yeast, not hyphal growth conditions; transcriptionally activated by Mnl1p under weak acid stress
orf19.7605	PUP1	pH8_pH4	1.66894	2.61028e-09	-1.03112	0.774347	-1.06949	0.587469	Putative beta 2 subunit of the 20S proteasome; macrophage/pseudohyphal-repressed
orf19.7611	TRX1	pH8_pH4	2.79718	4.1794e-06	1.37056	0.186844	1.04348	0.939922	Thioredoxin, involved in response to reactive oxygen species; biofilm, benomyl, flucytosine, peroxide, Hap43p induced; amphotericin B, caspofungin repressed; upregulated in the presence of human neutrophils; macrophage-downregulated gene
orf19.7624		pH8_pH4	-1.51049	6.08554e-05	-1.45336	0.000333577	-1.05277	0.791543	S. cerevisiae ortholog BFR2 has role in rRNA processing and localizes to 90S preribosome, nucleolus
orf19.7625	PGA1	pH8_pH4	1.59378	2.59194e-06	1.26124	0.0186897	1.22711	0.0742081	Putative GPI-anchored protein; induced during cell wall regeneration; required for normal adhesion to host cells and for adherence during biofilm formation
orf19.7635	DRS1	pH8_pH4	-2.42125	2.26952e-08	-1.499	0.00664422	-1.0672	0.825757	Putative nucleolar DEAD-box protein; Hap43p-induced gene; mutation confers hypersensitivity to 5-fluorouracil (5-FU), tubercidin (7-deazaadenosine); transcription is positively regulated by Tbf1p; downregulated during core stress response
orf19.7657	POP3	pH8_pH4	-1.60857	5.07751e-05	-1.26006	0.0576678	1.08052	0.70311	Putative RNase MRP and nuclear RNase P component; decreased expression in response to prostaglandins
orf19.778	PIL1	pH8_pH4	2.73894	3.24102e-05	-1.50324	0.111714	-1.08156	0.887793	Eisosome component with a predicted role in endocytosis; echinocandin-binding protein; localizes to cell surface of hyphae, but not yeast-form cells; biofilm induced; fungal-specific (no human/murine homolog); Hap43p-induced
orf19.780	DUR1,2	pH8_pH4	-3.15304	6.59165e-13	-1.27332	0.0802233	-1.13339	0.531244	Urea amidolyase; urea carboxylase and allophanate hydrolase activities; hydrolyzes urea to CO2; needed for utilization of urea as nitrogen source and for hyphal switch in macrophage; transcription regulated by Nrg1p, Hap43p; biofilm-induced
orf19.813		pH8_pH4	-1.82741	6.09194e-05	-1.23444	0.201614	1.10552	0.699933	Similar to S. cerevisiae Vhs3p, a putative phosphopantothenoylcysteine decarboxylase; not essential for viability; Hap43p-induced gene; oxidative stress-induced via Cap1p;
orf19.825	GCD7	pH8_pH4	-1.81887	7.61023e-07	-1.37422	0.00707736	-1.1348	0.44873	Putative translation initiator; downregulated in the presence of human whole blood or polymorphonuclear (PMN) cells
orf19.838.1	RPS9B, RPS9B|RPS9A	pH8_pH4	1.74203	0.0418169	1.22721	0.541123	-1.01491	0.983539	Predicted ribosomal protein; genes encoding cytoplasmic ribosomal subunits, translation factors, and tRNA synthetases are downregulated upon phagocytosis by murine macrophage; possibly transcriptionally regulated upon hyphal formation
orf19.841		pH8_pH4	1.64688	7.50293e-05	1.41567	0.00653096	-1.10547	0.628023	S. cerevisiae ortholog COY1 has role in Golgi vesicle transport and localizes to Golgi membrane
orf19.886	PAN1	pH8_pH4	1.67026	1.48513e-06	1.18949	0.1136	-1.0644	0.733428	Essential protein involved in endocytosis and polarized growth; similar to S. cerevisiae Pan1p, which is a part of a complex that regulates actin cytoskeleton
orf19.903	GPM1	pH8_pH4	2.2772	0.000131511	1.22644	0.427458	1.18511	0.633367	Phosphoglycerate mutase; surface protein that binds host complement Factor H and FHL-1; antigenic in murine/human infection; biofilm-, fluconazole-, or amino acid starvation (3-AT) induced, farnesol-downregulated; biofilm, Hap43p-induced
orf19.922	ERG11	pH8_pH4	-1.6545	0.0390448	-1.19047	0.567072	-1.04257	0.947853	Lanosterol 14-alpha-demethylase, cytochrome P450 family member, role in ergosterol biosynthesis; target of azole antifungals; may contribute to drug resistance; azole- or biofilm-induced; drug treated biofilm induced; hypoxia regulated
orf19.953.1	COF1	pH8_pH4	1.70359	0.000803499	-1.01112	0.965927	-1.30195	0.194807	Putative cofilin; macrophage-induced protein; protein present in exponential and stationary-phase yeast cells, but higher amounts in stationary phase
orf19.962		pH8_pH4	-1.89752	5.02723e-06	-1.48723	0.00442111	-1.03221	0.927061	Hap43p-induced gene
orf19.984	PHO8	pH8_pH4	2.38512	6.56329e-12	1.04106	0.785515	-1.0238	0.931893	Putative repressible vacuolar alkaline phosphatase; transcription is positively regulated by Rim101p; regulated by Tsa1p, Tsa1Bp in minimal media at 37 deg; possibly adherence-induced
orf19.1047	ERB1	pH8_pH4 & HS_SDG	-2.33744	1.5828e-05	-2.879	3.37158e-07	-1.49318	0.0837266	Protein with a predicted role in ribosomal large subunit biogenesis; mutation confers hypersensitivity to 5-fluorocytosine (5-FC), 5-fluorouracil (5-FU), and tubercidin (7-deazaadenosine); hyphal repressed; macrophage repressed
orf19.1064	ACS2	pH8_pH4 & HS_SDG	2.3745	0.000154609	-1.76737	0.0151839	1.14295	0.745386	Acetyl-CoA synthetase; antigenic during human and murine infection; upregulated by Efg1p; macrophage-induced protein; soluble protein in hyphae; gene contains an intron
orf19.1098		pH8_pH4 & HS_SDG	1.94377	3.20534e-06	-1.62513	0.000584841	-1.4922	0.0116093
orf19.1101		pH8_pH4 & HS_SDG	1.7141	0.000141558	1.77408	8.19311e-05	1.14594	0.526918
orf19.1161	PLD1, SPO14	pH8_pH4 & HS_SDG	2.67056	9.62697e-14	1.77313	3.90406e-07	-1.20253	0.162522	Phospholipase D1; required for phosphatidic acid and for most diacylglycerol production; required for wild-type mouse virulence, but not rat oral virulence; mutant defect in hyphal growth on solid substrates; similar to S. cerevisiae Spo14p
orf19.1189		pH8_pH4 & HS_SDG	2.46674	7.3396e-07	1.65129	0.00473104	-1.00915	0.984392	Late-stage biofilm-induced gene; transcription regulated upon yeast-hyphal switch; transcriptionally activated by Mnl1p under weak acid stress; contains a 5' UTR intron
orf19.1190		pH8_pH4 & HS_SDG	1.84317	6.47551e-09	1.56688	7.86561e-06	1.20267	0.117059
orf19.1199	NOP5, NOP58	pH8_pH4 & HS_SDG	-1.68686	0.0327582	-1.97621	0.00603151	-1.27658	0.504717	Protein similar to S. cerevisiae Nop5p protein of small nucleolar ribonucleoprotein complex; transposon mutation affects filamentous growth; macrophage/pseudohyphal-induced; physically interacts with TAP-tagged Nop1p
orf19.1203.1		pH8_pH4 & HS_SDG	1.60741	3.27205e-05	1.54568	0.00017451	1.1009	0.598412
orf19.124	CIC1	pH8_pH4 & HS_SDG	-1.50852	0.00137792	-1.5427	0.00104397	-1.26576	0.142795	Putative proteasome-interacting protein; transcription is upregulated in both intermediate and mature biofilms
orf19.1250		pH8_pH4 & HS_SDG	-1.50123	0.00344065	-1.63803	0.000542979	-1.32584	0.0970987	S. cerevisiae ortholog FAF1 has role in maturation of SSU-rRNA from tricistronic rRNA transcript (SSU-rRNA, 5.8S rRNA, LSU-rRNA) and localizes to nucleolus, cytoplasm
orf19.1254	SEC23	pH8_pH4 & HS_SDG	2.04347	1.59671e-08	1.66074	2.54454e-05	-1.05713	0.805465	Putative GTPase-activating protein; transcription is regulated upon yeast-hyphal switch
orf19.1287		pH8_pH4 & HS_SDG	-2.33671	8.1053e-09	-2.02714	8.21639e-07	-1.20898	0.288815	Biofilm-induced gene
orf19.1305		pH8_pH4 & HS_SDG	-1.64737	0.000422174	-1.6758	0.000372791	-1.07219	0.797923	S. cerevisiae ortholog TRM5 has tRNA (guanine) methyltransferase activity, has role in tRNA methylation and localizes to mitochondrial matrix, nucleus
orf19.1321	HWP1	pH8_pH4 & HS_SDG	2.70165	1.32903e-05	3.16545	1.21357e-06	1.07222	0.89164	Hyphal cell wall protein; covalently crosslinked to epithelial cells by host transglutaminase; opaque- and a-specific, alpha-factor induced; at MTLa side of conjugation tube; assessment of virulence role complicated by URA3 effects
orf19.1335		pH8_pH4 & HS_SDG	-1.72042	4.69771e-05	-1.5393	0.00139066	-1.13073	0.547939	Hap43p-induced gene; ortholog of S. cerevisiae MTR4, an ATP-dependent 3'-5' RNA helicase of the DEAD-box family
orf19.1390	PMI1, PMI40	pH8_pH4 & HS_SDG	1.60416	0.00725401	1.6875	0.00370885	-1.06858	0.862076	Phosphomannose isomerase; cell wall biosynthesis enzyme; drug target; functional homolog of S. cerevisiae and E. coli phosphomannose isomerase; Gcn4p-regulated; repressed by 3-AT; induced on adherence to polystyrene, phagocytosis
orf19.1404		pH8_pH4 & HS_SDG	-1.52802	0.000161071	-1.65935	1.4945e-05	-1.02794	0.924327	S. cerevisiae ortholog DUS1 has tRNA dihydrouridine synthase activity, has role in tRNA modification and localizes to nucleus
orf19.1414		pH8_pH4 & HS_SDG	3.48183	6.6821e-17	1.68472	4.46107e-06	1.19524	0.194778	Protein of unknown function, transcription is upregulated in an RHE model of oral candidiasis; Hap43p-repressed gene
orf19.1478	STT3	pH8_pH4 & HS_SDG	2.55465	3.52545e-10	1.88597	4.78705e-06	1.01115	0.977356	Putative oligosaccharyltransferase complex component
orf19.1480		pH8_pH4 & HS_SDG	-1.68041	0.000353305	-1.60108	0.00156971	1.11035	0.67506	Putative succinate dehydrogenase, enzyme of citric acid cycle; downregulated by Efg1p; repressed by nitric oxide; Hap43p-repressed gene
orf19.1578		pH8_pH4 & HS_SDG	-2.0117	0.000160836	-1.64587	0.00844855	-1.13533	0.692811	Hap43p-induced gene
orf19.1618	GFA1	pH8_pH4 & HS_SDG	2.07663	4.8283e-09	2.32926	2.68811e-10	-1.2864	0.0624248	Glucosamine-6-phosphate synthase, homotetrameric enzyme of chitin/hexosamine biosynthesis; inhibited by UDP-GlcNAc, FMDP, N-acyl peptide, kanosamine-6-P; functional homolog of S. cerevisiae Gfa1p; Cagrowth-phase regulated; catalytic Cys
orf19.1630		pH8_pH4 & HS_SDG	1.81216	0.000300361	1.8626	0.000227637	1.06541	0.855588
orf19.1653		pH8_pH4 & HS_SDG	2.48972	3.43575e-09	1.74357	0.000108882	1.3834	0.0500915
orf19.1694		pH8_pH4 & HS_SDG	1.5226	9.59792e-05	1.81567	2.48494e-07	1.08183	0.667515
orf19.172	RPC19	pH8_pH4 & HS_SDG	-1.5646	0.000587693	-1.583	0.000587687	-1.1647	0.408576	Putative RNA polymerases I and III subunit AC19; Hap43p-induced gene; transcription is upregulated in both intermediate and mature biofilms
orf19.1738	UGP1	pH8_pH4 & HS_SDG	2.15295	2.18005e-07	1.95528	4.78705e-06	-1.00962	0.981523	Protein similar to UTP-glucose-1-phosphaturidyl transferase; localizes to cell surface of yeast-form cells, but not hyphal cells; Hog1p-downregulated; stationary phase enriched protein
orf19.1760	RAS1, RAS2	pH8_pH4 & HS_SDG	1.73431	2.57362e-07	1.57859	1.45229e-05	1.26471	0.0500915	RAS signal transduction GTPase; regulates cAMP and MAP kinase pathways; role in hyphal induction, virulence, apoptosis, heat-shock sensitivity; nonessential; plasma membrane-localized; complements viability of S. cerevisiae ras1 ras2 mutant
orf19.1822	UME6	pH8_pH4 & HS_SDG	1.51744	0.00666701	2.62647	1.87973e-08	1.03829	0.924674	Zinc cluster DNA-binding transcription factor required for wild-type hyphal extension, virulence, adherence to plastic; filament induced; regulated by Nrg1p, Tup1p, Rfg1p, alkaline conditions; expression promotes highly filamentous biofilms
orf19.1886	RCL1	pH8_pH4 & HS_SDG	-1.53589	0.000160675	-1.66554	1.59551e-05	-1.1433	0.400443	Putative U3-containing 90S preribosome processome complex subunit; Hap43p-induced gene; essential; downregulated during core stress response; S. cerevisiae ortholog is essential
orf19.1891	Apr 01, PEP4	pH8_pH4 & HS_SDG	1.96032	0.000763878	-1.73254	0.00756196	1.10996	0.785005	Vacuolar aspartic proteinase; mRNA abundance equivalent in yeast-form and mycelial cells but is elevated at lower growth temperatures; upregulated in the presence of human neutrophils; protein enriched in stationary phase cultures
orf19.19		pH8_pH4 & HS_SDG	-1.50634	0.00220239	-1.65077	0.000274845	-1.17681	0.384972
orf19.1902	NOC4	pH8_pH4 & HS_SDG	-1.5881	0.00402517	-2.01754	2.77495e-05	-1.17137	0.518851	Putative nucleolar protein; Hap43p-induced gene; mutation confers resistance to 5-fluorocytosine (5-FC), 5-fluorouracil (5-FU), and tubercidin (7-deazaadenosine)
orf19.1915	MPP10	pH8_pH4 & HS_SDG	-1.7857	0.00135549	-2.27108	2.18532e-05	-1.51514	0.0552364	Putative SSU processome and 90S preribosome component; downregulated in core stress response; decreased expression in response to prostaglandins
orf19.1917		pH8_pH4 & HS_SDG	1.97687	2.05769e-07	2.09704	5.46998e-08	1.28129	0.10001
orf19.1936	SNF1	pH8_pH4 & HS_SDG	1.54259	2.12602e-05	1.7849	1.12869e-07	1.18421	0.180867	Essential protein; functional homolog of S. cerevisiae Snf1p regulator of sugar metabolism; constitutively expressed; Thr208 phosphorylation may have regulatory role; up-regulation associated with azole resistance; has polyhistidine tract
orf19.1957	CYC3	pH8_pH4 & HS_SDG	-1.9653	0.000870868	-1.85363	0.00309488	-1.00588	0.990769	Cytochrome c heme lyase, mitochondrial; gene also encodes antigenic cell-wall protein; mRNA more abundant in filaments than yeast-form; induced on polystyrene adherence, interaction with macrophage; N-glycosylation, 2 heme-binding motifs
orf19.2003	HNM1	pH8_pH4 & HS_SDG	-1.91561	0.00192638	-1.87206	0.00362325	-1.03977	0.944034	Putative choline/ethanolamine transporter; mutation confers hypersensitivity to toxic ergosterol analog; shows colony morphology-related gene regulation by Ssn6p; clade-associated gene expression
orf19.2060	SOD5	pH8_pH4 & HS_SDG	3.82911	7.61023e-07	1.84911	0.0213939	1.03188	0.966401	Copper- and zinc-containing superoxide dismutase; protective role against oxidative stress; induced by neutrophil contact, hyphal growth, caspofungin, osmotic or oxidative stress; member of a gene family including SOD1, SOD4, SOD5, and SOD6
orf19.2090		pH8_pH4 & HS_SDG	-1.69875	3.15707e-05	-2.04848	1.54065e-07	-1.34781	0.0446078	Hap43p-induced gene
orf19.2115		pH8_pH4 & HS_SDG	-1.50295	0.00259793	-1.71552	0.000115887	-1.49174	0.0102057	Putative molybdopterin-converting factor; fungal-specific (no human or murine homolog)
orf19.2125		pH8_pH4 & HS_SDG	2.06417	0.00269766	2.08431	0.00309344	1.42963	0.261684
orf19.2151	NAG6, SEY1	pH8_pH4 & HS_SDG	1.81828	1.58609e-06	1.86192	1.0767e-06	1.14883	0.413531	Protein required for wild-type mouse virulence and wild-type cycloheximide resistance; putative GTP-binding motif; similar to S. cerevisiae Yor165Wp; in gene cluster that encodes enzymes of GlcNAc catabolism; no human or murine homolog
orf19.2192	GDH2	pH8_pH4 & HS_SDG	2.20134	0.0241469	6.63515	4.29059e-07	1.81209	0.175511	Putative NAD-specific glutamate dehydrogenase; fungal-specific (no human or murine homolog); transcription is regulated by Nrg1p, Mig1p, Tup1p, and Gcn4p; stationary phase enriched protein; biofilm-induced
orf19.2210		pH8_pH4 & HS_SDG	1.7876	0.0015539	1.78758	0.00211253	-1.12576	0.71855
orf19.2233	PRE2	pH8_pH4 & HS_SDG	1.99024	2.21138e-06	1.72786	0.000152423	1.29986	0.130566	Putative proteasome beta-5 subunit; macrophage-induced protein
orf19.2251	AAH1	pH8_pH4 & HS_SDG	-1.87023	0.00171701	-1.68649	0.0111277	-1.12244	0.751968	Protein not essential for viability; similar to S. cerevisiae Aah1p, which is an adenine deaminase involved in purine salvage and nitrogen catabolism; shows colony morphology-related gene regulation by Ssn6p; Hog1p-, biofilm-, CO2-induced
orf19.2277	TPK2	pH8_pH4 & HS_SDG	1.6145	0.000326375	-1.72363	7.63902e-05	-1.35978	0.0521905	Catalytic subunit of cAMP-dependent protein kinase (PKA), isoform of Tpk1p; required for wild-type epithelial cell damage and engulfment and oral (not systemic) virulence in mouse; involved in control of morphogenesis and stress response
orf19.2278		pH8_pH4 & HS_SDG	2.02783	2.37252e-09	1.74551	9.12247e-07	1.26494	0.0644042	Putative 20S proteasome assembly protein; filament induced; transcription is induced in response to alpha pheromone in SpiderM medium
orf19.2289	ARP3	pH8_pH4 & HS_SDG	1.85897	1.16595e-05	1.8944	1.0095e-05	1.26295	0.181151	Protein with Myo5p-dependent localization to cortical actin patches at hyphal tip; mutation confers hypersensitivity to cytochalasin D
orf19.2294.1		pH8_pH4 & HS_SDG	2.20966	0.0052976	2.12214	0.00995963	1.50502	0.279022
orf19.2298	WBP1	pH8_pH4 & HS_SDG	2.01364	1.36181e-07	1.84836	3.03929e-06	1.15471	0.415337	Putative oligosaccharyltransferase subunit
orf19.2309		pH8_pH4 & HS_SDG	-1.53398	0.000903565	-1.54507	0.00103245	-1.04133	0.89164	Hap43p-induced gene
orf19.2319		pH8_pH4 & HS_SDG	-1.82921	0.000423799	-1.85939	0.000413918	1.02198	0.964475	Putative nucleolar protein with a predicted role in pre-rRNA processing; Hap43p-induced gene; downregulated in core stress response
orf19.2330		pH8_pH4 & HS_SDG	-1.57102	0.000201401	-1.67729	3.76572e-05	-1.13289	0.49084	Putative U3 snoRNA-associated protein; Hap43p-induced gene; transposon mutation affects filamentous growth; decreased expression in response to prostaglandins
orf19.2355	ALS3 (orf19.1816)	pH8_pH4 & HS_SDG	1.97668	0.00533483	2.88346	3.07172e-05	1.39282	0.31676
orf19.236	RPL9B	pH8_pH4 & HS_SDG	-1.85082	0.016124	-1.73375	0.0382496	-1.81149	0.050163	Ribosomal protein L9; downregulated upon phagocytosis by murine macrophages; repressed by nitric oxide; protein levels decrease in stationary phase; Hap43p-induced
orf19.2360	URA2	pH8_pH4 & HS_SDG	-1.59721	0.0236778	-1.80999	0.00481492	1.61422	0.050163	Putative bifunctional carbamoylphosphate synthetase-aspartate transcarbamylase; flucytosine induced; macrophage/pseudohyphal-induced; intron in 5'-UTR
orf19.2386		pH8_pH4 & HS_SDG	-1.73887	2.49216e-05	-1.54103	0.0010525	-1.15717	0.428945	Ortholog of S. cerevisiae UTP11
orf19.2396	IFR2	pH8_pH4 & HS_SDG	4.24791	5.16424e-12	1.89953	0.000350621	1.50085	0.0511555	Zinc-binding dehydrogenase; upregulated by benomyl, ciclopirox olamine or alpha pheromone; regulated by oxidative stress (via Cap1p) and osmotic stress (via Hog1p); protein present in exponential and stationary phase; Hap43p-induced gene
orf19.2454	PHO87, PHO87|PHO90	pH8_pH4 & HS_SDG	-6.00475	1.80362e-13	-2.14976	0.000142881	1.15182	0.672573	Putative phosphate permease; transcription negatively regulated by Rim101p at pH 8; expression regulated upon white-opaque switching; caspofungin repressed; biofilm-regulated; biofilm-induced; virulence-group-correlated expression
orf19.2457		pH8_pH4 & HS_SDG	1.77193	0.00356707	2.46855	1.17822e-05	1.1182	0.757933
orf19.2488	FAL1	pH8_pH4 & HS_SDG	-1.60135	5.51614e-06	-1.62993	4.28554e-06	-1.1643	0.246681	S. cerevisiae ortholog FAL1 has role in maturation of SSU-rRNA from tricistronic rRNA transcript (SSU-rRNA, 5.8S rRNA, LSU-rRNA) and localizes to nucleolus
orf19.2527		pH8_pH4 & HS_SDG	-1.62469	0.00420091	-2.01764	6.56385e-05	-1.3635	0.143337	Putative protein of unknown function; Hap43p-induced; required for normal biofilm growth; induced upon biofilm formation
orf19.2531	CSP37	pH8_pH4 & HS_SDG	2.0549	0.0123175	-2.04124	0.0161532	-1.08837	0.900243	Plasma membrane, hyphal cell wall protein; role in progression of murine systemic infection; predicted P-loop, divalent cation binding, N-glycosylation sites; expressed in yeast and hyphae; hyphal downregulated; stationary-phase enriched
orf19.2549		pH8_pH4 & HS_SDG	2.13991	1.81018e-11	1.67318	6.16901e-07	1.14406	0.295808	S. cerevisiae ortholog SHP1 has role in glycogen metabolic process, ascospore formation, ER-associated protein catabolic process, autophagic vacuole assembly, sister chromatid biorientation, piecemeal microautophagy of nucleus
orf19.2575		pH8_pH4 & HS_SDG	-1.69208	1.39812e-05	-1.50404	0.000755245	-1.23505	0.154002	Putative S-adenosylmethionine-dependent methyltransferase; Hap43p-induced gene
orf19.2594		pH8_pH4 & HS_SDG	-1.73721	3.30324e-06	-1.56083	0.000166718	-1.17808	0.283269	S. cerevisiae ortholog RPA43 has DNA-directed RNA polymerase activity, has role in transcription of nuclear rRNA large RNA polymerase I transcript and localizes to DNA-directed RNA polymerase I complex
orf19.2595		pH8_pH4 & HS_SDG	-1.757	2.45555e-05	-1.88638	4.46107e-06	-1.17834	0.365069
orf19.2661	TLO34	pH8_pH4 & HS_SDG	2.2956	0.0015912	1.86906	0.0222222	1.0781	0.905479	Non-telomeric member of a family of telomere-proximal genes of unknown function; predicted N-terminus is extended, relative to that of other family members; overlaps orf19.2662
orf19.2735	SEN2	pH8_pH4 & HS_SDG	-1.56204	0.0448542	-2.25312	0.000290691	-1.47013	0.160786	Putative tRNA splicing endonuclease subunit; Hap43p-induced; mutation confers hypersensitivity to toxic ergosterol analog, and to amphotericin B; has intron in 5'-UTR
orf19.2791	BBC1	pH8_pH4 & HS_SDG	1.90926	2.54762e-05	1.50965	0.00773619	1.09181	0.748148	Putative SH3-domain-containing protein
orf19.287		pH8_pH4 & HS_SDG	-2.03859	0.00559147	-2.30497	0.00154858	-1.04182	0.952489	Putative NADH-ubiquinone oxidoreductase subunit; Hap43p-repressed gene; repressed by nitric oxide; identified in detergent-resistant membrane fraction (possible lipid raft component)
orf19.2886	CEK1, FUS3	pH8_pH4 & HS_SDG	1.7035	0.00076034	1.84695	0.000174095	1.41714	0.0670331	ERK-family protein kinase, required for wild-type yeast-hyphal switching, mating efficiency, and virulence in a mouse model; Cst20p-Hst7p-Cek1p-Cph1p MAPK pathway regulates mating, and invasive hyphal growth under some conditions
orf19.2937	PMM1, SEC53	pH8_pH4 & HS_SDG	1.98463	7.68408e-05	2.1556	1.78503e-05	1.13194	0.674743	Phosphomannomutase; enzyme of O- and N-linked mannosylation; interconverts mannose-6-phosphate and mannose-l-phosphate; functional homolog of S. cerevisiae Sec53p; antigenic during murine systemic infection; Hap43p-induced gene
orf19.2965		pH8_pH4 & HS_SDG	1.77079	8.82894e-08	1.57791	1.20621e-05	1.22061	0.101526	Ortholog of S. cerevisiae GET3
orf19.3013	CDC12	pH8_pH4 & HS_SDG	1.61173	0.000353305	1.57696	0.000862514	-1.36965	0.0472583	Septin; essential for viability; gene has predicted splice sites; forms ring at sites of cell division and also forms filaments in mature chlamydospore; filamentous growth induced; regulated by Nrg1p, Tup1p, tyrosol and cell density
orf19.3034	RLI1	pH8_pH4 & HS_SDG	-1.60342	0.00139272	-1.68301	0.000615031	-1.25695	0.23565	Member of RNase L inhibitor (RLI) subfamily of ABC family; predicted not to be a transporter
orf19.3060		pH8_pH4 & HS_SDG	1.98403	1.2641e-07	1.54211	0.000494141	1.12649	0.517786	S. cerevisiae ortholog SWP1 has dolichyl-diphosphooligosaccharide-protein glycotransferase activity, has role in protein N-linked glycosylation and localizes to oligosaccharyltransferase complex
orf19.3074	TLO10	pH8_pH4 & HS_SDG	2.51422	0.000384484	2.35144	0.00132608	1.01534	0.98315	Member of a family of telomere-proximal genes of unknown function
orf19.3123	RPT5	pH8_pH4 & HS_SDG	1.92292	1.39935e-14	1.56745	2.24592e-09	1.26461	0.00148611	26S proteasome regulatory subunit; transcription is regulated by Nrg1p and Mig1p; regulated by Gcn2p and Gcn4p; protein level decreases in stationary phase cultures
orf19.3128		pH8_pH4 & HS_SDG	1.81871	5.68309e-10	1.61735	2.16119e-07	1.08462	0.539333	S. cerevisiae ortholog SLY1 has role in vesicle fusion with Golgi apparatus, ER to Golgi vesicle-mediated transport, retrograde vesicle-mediated transport, Golgi to ER, positive regulation of SNARE complex assembly
orf19.3149	LSP1, PIL1	pH8_pH4 & HS_SDG	1.92138	0.00118261	1.55347	0.0362146	-1.23455	0.483838	Eisosome component with a predicted role in endocytosis; protein present in exponential and stationary growth phase yeast cultures; caspofungin repressed; biofilm induced; fungal-specific (no human/murine homolog); sumoylation target
orf19.3166		pH8_pH4 & HS_SDG	2.13463	2.93228e-08	1.75526	1.85481e-05	1.24012	0.176263	S. cerevisiae ortholog DOP1 has role in cell morphogenesis, Golgi to endosome transport, endoplasmic reticulum organization and localizes to endosome, mitochondrion, trans-Golgi network
orf19.3175		pH8_pH4 & HS_SDG	-2.7129	2.37582e-07	-1.78859	0.00180557	-1.08896	0.81004	Predicted ORF in Assemblies 19, 20 and 21; alkaline downregulated; repressed by nitric oxide; virulence-group-correlated expression
orf19.3199	PIKA, PIK1	pH8_pH4 & HS_SDG	1.65088	9.65334e-08	1.74797	1.39887e-08	1.06643	0.668549	Putative phosphatidylinositol kinase; gene is located within the MTLa mating-type-like locus; planktonic growth-induced gene
orf19.3220		pH8_pH4 & HS_SDG	-1.78796	1.25352e-06	-1.56038	0.000166718	1.17091	0.306017	Ortholog of S. cerevisiae FCF1
orf19.3225	CWH43	pH8_pH4 & HS_SDG	2.16765	9.4514e-13	1.57154	1.80109e-06	-1.00594	0.982518	Putative sensor/transporter protein with a predicted role in cell wall biogenesis; transcription is downregulated in both intermediate and mature biofilms; possibly an essential gene, disruptants not obtained by UAU1 method
orf19.3259		pH8_pH4 & HS_SDG	2.33305	5.38495e-10	1.97532	2.1047e-07	1.34454	0.0377333	S. cerevisiae ortholog SEC11 has peptidase activity, has role in protein targeting to ER, signal peptide processing and localizes to signal peptidase complex
orf19.3327	TRM2	pH8_pH4 & HS_SDG	-1.8834	7.37842e-06	-1.56493	0.00146396	-1.22458	0.261684	Putative tRNA methyltransferase; decreased expression in response to prostaglandins
orf19.3341		pH8_pH4 & HS_SDG	-1.80461	0.000308068	-1.59823	0.00504586	1.05559	0.885772	Putative tRNA-Arg synthetase; essential; genes encoding ribosomal subunits, translation factors, and tRNA synthetases are downregulated upon phagocytosis by murine macrophage; downregulated by growth in the mouse cecum
orf19.3355	ISN1	pH8_pH4 & HS_SDG	3.07366	1.30944e-10	2.91956	9.29486e-10	1.49071	0.024353	Putative inosine 5'-monophosphate 5'-nucleotidase; fungal-specific (no human or murine homolog)
orf19.3363	VTC4	pH8_pH4 & HS_SDG	2.78094	7.19716e-12	-1.55916	0.000557579	-1.24051	0.173902	Putative polyphosphate synthetase; decreased expression in hyphae compared to yeast-form cells; fungal-specific (no human or murine homolog); virulence-group-correlated expression
orf19.3374	ECE1	pH8_pH4 & HS_SDG	7.45549	4.8283e-09	14.904	6.69647e-12	1.32307	0.570382	Hyphal-specific cell wall protein; expression increases with extent of cell elongation; regulated by Rfg1p, Nrg1p, Tup1p, Cph1p, Efg1p, Hog1p, farnesol, phagocytosis; fluconazole-induced; may contribute to biofilm formation
orf19.3384	RBT1 (orf19.1327)	pH8_pH4 & HS_SDG	2.02414	0.00195254	1.73759	0.0193088	-1.05154	0.932549
orf19.3438		pH8_pH4 & HS_SDG	1.73777	1.37071e-06	2.20023	6.47294e-10	1.13996	0.395001	S. cerevisiae ortholog SCJ1 has chaperone binding, has role in response to unfolded protein, protein folding in endoplasmic reticulum, ER-associated protein catabolic process and localizes to endoplasmic reticulum lumen
orf19.3496		pH8_pH4 & HS_SDG	2.4411	1.01097e-08	1.61232	0.00104659	-1.02226	0.953699	S. cerevisiae ortholog CHC1 has role in endocytosis
orf19.350	PRE9	pH8_pH4 & HS_SDG	1.58906	0.000912632	1.66102	0.000413481	1.39597	0.0446078	Alpha3 (C9) subunit of the 20S proteasome; transcription is regulated by Mig1p
orf19.3618	YWP1	pH8_pH4 & HS_SDG	1.5962	0.00725401	1.66687	0.00419951	1.25908	0.331865	Secreted yeast cell wall protein; possible role in dispersal in host; mutation causes increased adhesion and biofilm formation; stable propeptide; regulated by growth phase, phosphate, Ssk1p, Ssn6p, Efg1p, Efh1p, Hap43p; mRNA binds to She3p
orf19.3756	CHR1, ROK1	pH8_pH4 & HS_SDG	-1.54188	6.48779e-05	-1.59894	2.5358e-05	-1.18387	0.222543	Predicted DEAD-box ATP-dependent RNA helicase, functional homolog of S. cerevisiae Rok1p; Hap43p-induced gene
orf19.3778		pH8_pH4 & HS_SDG	-1.6244	6.22875e-05	-2.03883	6.79186e-08	-1.45661	0.00563742	Hap43p-induced gene; mutation confers hypersensitivity to 5-fluorocytosine (5-FC), 5-fluorouracil (5-FU); downregulated in core stress response; decreased expression in response to prostaglandins
orf19.379		pH8_pH4 & HS_SDG	-1.58157	0.000256895	-1.59987	0.00025185	-1.25187	0.163224
orf19.3823	ZDS1	pH8_pH4 & HS_SDG	1.68243	8.73989e-07	2.07962	5.54594e-10	1.09142	0.588879	Nonessential protein; similar to S. cerevisiae Zds1p
orf19.3829	PHR1	pH8_pH4 & HS_SDG	2.56846	1.41899e-06	2.36369	1.17822e-05	-1.03856	0.939176	Glycosidase of cell surface; may act on cell-wall beta-1,3-glucan prior to beta-1,6-glucan linkage; E169 and E270 at active site; role in systemic but not vaginal virulence (neutral, not low pH); high pH or filamentation induced
orf19.3846	LYS4	pH8_pH4 & HS_SDG	-1.72116	0.00102256	-2.77586	3.04983e-08	-1.36105	0.134572	Homoaconitase; regulated by Gcn4p, Gcn2p; induced in response to amino acid starvation (3-AT treatment); upregulated in the presence of human whole blood or polymorphonuclear (PMN) cells; Hap43p-repressed gene
orf19.3873	ARC40	pH8_pH4 & HS_SDG	1.86818	2.95154e-09	1.5328	1.5985e-05	1.47704	0.000264862	Protein similar to S. cerevisiae Arc40p, which is involved in actin filament organization in S. cerevisiae; transposon mutation affects filamentous growth
orf19.3888	PGI1	pH8_pH4 & HS_SDG	1.68524	0.0110786	1.75308	0.00767547	1.56398	0.0693526	Putative glucose-6-phosphate isomerase, enzyme of glycolysis; antigenic in human; Efg1p-regulated; induced in biofilm, upon adherence to polystyrene; downregulated by human neutrophils, upon phagocytosis
orf19.3959	SSD1	pH8_pH4 & HS_SDG	1.59724	3.06155e-05	1.55532	0.000109408	1.25039	0.097731	Protein with role in resistance to host antimicrobial peptides; virulence role in murine infection; functional homolog of S. cerevisiae Ssd1p, which suppresses various mutant phenotypes; constitutively expressed and not cell-cycle regulated
orf19.3994		pH8_pH4 & HS_SDG	2.98858	9.55996e-11	2.15146	9.31583e-07	1.2439	0.254695	S. cerevisiae ortholog OST3 has dolichyl-diphosphooligosaccharide-protein glycotransferase activity and has role in protein N-linked glycosylation, protein complex assembly
orf19.4014		pH8_pH4 & HS_SDG	1.5773	0.000465712	-1.74413	3.84034e-05	-1.22542	0.228553	Planktonic growth-induced gene
orf19.4024	RIB5	pH8_pH4 & HS_SDG	2.15047	4.93376e-06	1.84981	0.000232034	1.31121	0.190545	Putative riboflavin synthase; fungal-specific (no human or murine homolog); farnesol-downregulated; protein present in exponential and stationary growth phase yeast cultures
orf19.4034		pH8_pH4 & HS_SDG	1.64049	4.15031e-05	1.50715	0.000774689	1.12528	0.51385
orf19.4040	ILV3	pH8_pH4 & HS_SDG	-2.5669	7.78106e-05	-1.93817	0.00626393	-1.13562	0.773366	Putative dihydroxyacid dehydratase; upregulated in biofilm; repressed by nitric oxide; macrophage-induced protein; farnesol-downregulated; protein present in exponential and stationary growth phase; Hap43p-repressed gene
orf19.4082	DDR48	pH8_pH4 & HS_SDG	1.88914	0.0494491	2.32261	0.00957616	-1.10544	0.891079	Immunogenic stress-associated protein; regulated by filamentous growth pathways; induced by benomyl, caspofungin, ketoconazole or in azole-resistant strain; Hog1p, farnesol, alkaline downregulated; stationary phase enriched; biofilm-induced
orf19.4093	PES1, NOP7	pH8_pH4 & HS_SDG	-1.78325	0.000112827	-1.67566	0.000707613	-1.22781	0.304499	Pescadillo homolog required for filament-to-yeast switching; mutation confers hypersensitivity to 5-fluorocytosine (5-FC), 5-fluorouracil (5-FU), and tubercidin (7-deazaadenosine); Hap43p-induced gene
orf19.4109	PMT4	pH8_pH4 & HS_SDG	1.93665	9.47428e-05	1.58561	0.0074201	1.02478	0.956489	Protein mannosyltransferase (PMT) required for normal cell wall composition and full virulence in mouse systemic infection; has roles in hyphal growth and drug sensitivity; one of 5 PMT family members; Axl2p is a substrate
orf19.4143		pH8_pH4 & HS_SDG	-1.57425	0.00285395	-1.58365	0.00325001	-1.39178	0.0711664	S. cerevisiae ortholog FYV7 has role in maturation of SSU-rRNA from tricistronic rRNA transcript (SSU-rRNA, 5.8S rRNA, LSU-rRNA) and localizes to nucleolus
orf19.4230		pH8_pH4 & HS_SDG	1.83374	1.15511e-06	1.5852	0.000174319	1.30909	0.058485	20S proteasome subunit (beta7); protein present in exponential and stationary growth phase yeast cultures
orf19.4236	RET2	pH8_pH4 & HS_SDG	1.52593	0.000809987	1.66689	9.3671e-05	1.19992	0.27742	Protein that interacts with Crk1p in the two-hybrid system; potential ortholog of S. cerevisiae Ret2p
orf19.4246		pH8_pH4 & HS_SDG	3.61281	1.8038e-10	1.83175	0.000772739	1.48307	0.0605512	Protein with similarity to S. cerevisiae Ykr070wp; transposon mutation affects filamentous growth; Hog1p-downregulated; shows colony morphology-related gene regulation by Ssn6p; induced during cell wall regeneration; possibly essential gene
orf19.4273		pH8_pH4 & HS_SDG	-1.80621	1.10842e-05	-1.51486	0.00199224	1.11223	0.625185	Hap43p-induced gene
orf19.4382		pH8_pH4 & HS_SDG	1.64884	2.72653e-05	1.55548	0.000239699	1.08535	0.687303	S. cerevisiae ortholog RET3 has role in retrograde vesicle-mediated transport, Golgi to ER and localizes to COPI vesicle coat
orf19.4395		pH8_pH4 & HS_SDG	1.7126	2.6438e-05	1.78761	1.0699e-05	1.24319	0.170983	Putative actin cytoskeleton component; protein present in exponential and stationary growth phase yeast cultures
orf19.4399		pH8_pH4 & HS_SDG	-1.64371	9.56668e-06	-1.69989	4.36103e-06	-1.26951	0.069093	S. cerevisiae ortholog NCS2 has role in protein urmylation, tRNA wobble position uridine thiolation, pseudohyphal growth, invasive growth in response to glucose limitation and localizes to cytoplasm
orf19.4427	SKP1	pH8_pH4 & HS_SDG	1.89474	2.32979e-10	1.62512	3.52752e-07	1.25472	0.0278478	Putative subunit D of kinetochore protein complex CBF3; regulated by Gcn4p; repressed in response to amino acid starvation (3-aminotriazole treatment)
orf19.4444	PHO15, PHO13	pH8_pH4 & HS_SDG	2.43604	0.000871592	1.93842	0.0169324	1.25902	0.594303	Putative 4-nitrophenyl phosphatase, possible histone H2A phosphatase; involved in regulation of white-opaque switching; hyphal downregulated; induced in core stress response; induced by heavy metal (cadmium) stress via Hog1p
orf19.4447	YMC1	pH8_pH4 & HS_SDG	-1.79414	0.00035243	-1.51632	0.0133102	-1.12567	0.673251	Putative inner mitochondrial membrane transporter; flucytosine induced
orf19.4451	RIA1	pH8_pH4 & HS_SDG	-1.53833	4.59038e-06	-1.50887	1.55602e-05	-1.13531	0.298039	Putative translation elongation factor; genes encoding ribosomal subunits, translation factors, and tRNA synthetases are downregulated upon phagocytosis by murine macrophage
orf19.4459		pH8_pH4 & HS_SDG	-2.18718	1.17945e-07	-1.52641	0.00276859	-1.00915	0.982518	Protein similar to S. cerevisiae Ynl234wp, which is a putative heme-binding stress-related protein; transposon mutation affects filamentous growth
orf19.4492		pH8_pH4 & HS_SDG	-1.53051	0.00293336	-1.83275	4.59148e-05	-1.13283	0.587358	S. cerevisiae ortholog EBP2 has role in nuclear division, rRNA processing and localizes to nucleolus, preribosome, large subunit precursor
orf19.4532		pH8_pH4 & HS_SDG	-1.65521	8.84536e-06	-1.5019	0.0003288	-1.13756	0.409565	Protein of unknown function; present in exponential and stationary growth phase yeast cultures
orf19.4563		pH8_pH4 & HS_SDG	-1.94404	3.26037e-06	-1.73235	0.000114307	1.06824	0.805701	Putative protein of unknown function; Hap43p-induced gene; decreased expression in response to prostaglandins
orf19.4579		pH8_pH4 & HS_SDG	1.80615	6.75654e-06	1.77105	1.77833e-05	1.21732	0.235937	Putative SURF4 family member; plasma membrane-localized
orf19.4587	HGH1	pH8_pH4 & HS_SDG	-1.65397	0.000429171	-1.64281	0.000707613	1.14148	0.553691	Putative HMG1/2-related protein; transcription is regulated by Mig1p
orf19.4600.1		pH8_pH4 & HS_SDG	1.84338	6.12924e-06	1.51263	0.00210618	1.25526	0.170983
orf19.4633		pH8_pH4 & HS_SDG	1.64801	0.000117077	1.60443	0.000341398	1.46242	0.0101894	S. cerevisiae ortholog YMR226C has oxidoreductase activity, acting on the aldehyde or oxo group of donors, NAD or NADP as acceptor, carbonyl reductase (NADPH) activity and localizes to ribosome, nucleus, cytoplasm
orf19.4705		pH8_pH4 & HS_SDG	-1.535	0.000396897	-1.58058	0.000232034	-1.00859	0.980918	Ortholog of S. cerevisiae CCA1
orf19.4716	GDH3	pH8_pH4 & HS_SDG	-2.39658	0.0065645	-2.97165	0.000953133	-1.8225	0.132709	NADP-glutamate dehydrogenase; hyphal downregulated; regulated by Nrg1p, Plc1p; Efg1p-downregulated; upregulated by Rim101p at pH 8; ciclopirox, ketoconazole induced; repressed by hypoxia; protein present in exponential and stationary phases
orf19.4732	SEC24	pH8_pH4 & HS_SDG	2.8204	5.20683e-11	2.23237	7.71301e-08	1.0205	0.956024	Protein with a possible role in ER to Golgi transport; induced upon yeast-hyphal switch; sumoylation target
orf19.4739	MSS116	pH8_pH4 & HS_SDG	-1.75165	0.00178291	-1.70985	0.00364986	1.23512	0.408145	Putative DEAD-box protein required for efficient splicing of mitochondrial Group I and II introns; Hap43p-induced gene; transcription is upregulated in both intermediate and mature biofilms
orf19.4755	KEX2	pH8_pH4 & HS_SDG	2.5037	1.20639e-11	2.00821	4.2151e-08	-1.06886	0.748623	Subtilisin-like protease (proprotein convertase), processes aspartyl proteinase Sap2p; required for hyphal growth and wild-type virulence in mice; functional homolog of S. cerevisiae Kex2p, which processes alpha-factor; Tup1p-repressed
orf19.4870	DBP3	pH8_pH4 & HS_SDG	-1.70743	0.0332882	-2.04905	0.00480648	-1.33763	0.408576	Putative ATP-dependent DEAD-box RNA helicase; Hap43p-induced gene; decreased expression in response to prostaglandins
orf19.4900		pH8_pH4 & HS_SDG	1.99446	9.66358e-05	1.5027	0.024985	1.16335	0.592169	S. cerevisiae ortholog MNT2 has alpha-1,3-mannosyltransferase activity and has role in protein O-linked glycosylation
orf19.491		pH8_pH4 & HS_SDG	1.77854	2.03089e-06	1.96234	1.19546e-07	1.20289	0.218696	Endoplasmic reticulum (ER) protein-translocation complex subunit
orf19.4930	SPC3	pH8_pH4 & HS_SDG	2.17061	9.35224e-08	1.53948	0.0018717	-1.015	0.971258	Essential protein; similar to S. cerevisiae Spc3p, a component of the signal peptidase complex required for signal peptidase activity; predicted integral ER membrane protein; complements spc3 and suppresses sec61 S. cerevisiae mutants
orf19.4994		pH8_pH4 & HS_SDG	1.96618	5.0394e-09	1.53896	6.91503e-05	1.17234	0.243691
orf19.4998	ROB1	pH8_pH4 & HS_SDG	2.03841	5.54214e-05	1.85209	0.00056728	-1.01106	0.983028	Protein of unknown function; null mutant displays abnormal colony morphology and invasive growth; caspofungin repressed; biofilm-induced
orf19.501		pH8_pH4 & HS_SDG	-1.73285	7.50916e-06	-1.72358	1.30489e-05	-1.13631	0.466711	S. cerevisiae ortholog NOP2 localizes to preribosome, large subunit precursor
orf19.5038		pH8_pH4 & HS_SDG	-1.63198	0.00053038	-2.32677	6.34654e-08	-1.37144	0.0622936	S. cerevisiae ortholog TRM3 has tRNA (guanine) methyltransferase activity, has role in tRNA methylation and localizes to cytoplasm
orf19.5049		pH8_pH4 & HS_SDG	-1.86747	2.00071e-05	-1.78609	9.0199e-05	-1.15296	0.512817	Putative U3-containing 90S preribosome processome complex subunit; Hap43p-induced gene; induced upon biofilm formation
orf19.505	SRV2	pH8_pH4 & HS_SDG	2.66038	3.0787e-10	1.5838	0.00102358	1.04058	0.901071	Adenylate cyclase-associated protein that regulates adenylate cyclase activity; required for wild-type germ tube formation and for virulence in mouse systemic infection; mutant defects in filamentous growth are rescued by cAMP or dbcAMP
orf19.5067		pH8_pH4 & HS_SDG	-1.5652	8.4043e-06	-1.69017	5.86587e-07	-1.10828	0.480303	Ortholog of S. cerevisiae LRP1
orf19.5073	DPM1	pH8_pH4 & HS_SDG	2.8864	7.52735e-08	3.10634	2.69734e-08	-1.04378	0.926392	Putative dolichol phosphate mannose synthase; filament induced; Tup1p-regulated
orf19.5102	PLB5	pH8_pH4 & HS_SDG	1.59431	0.00895707	3.07661	1.76102e-08	1.00579	0.989998	Putative GPI-linked phospholipase B, fungal-specific (no mammalian homolog); null mutation eliminates cell-associated phospholipase A2 activity and attenuates virulence; fluconazole-repressed
orf19.5112	TKL1	pH8_pH4 & HS_SDG	7.33098	1.26218e-12	1.75044	0.0192006	1.71556	0.0500987	Putative transketolase; localizes to surface of yeast-form cells, but not hyphae; soluble protein in hyphae; transcription regulated by Nrg1p, Mig1p, and Tup1p; antigenic in human or murine infection; possibly essential (by UAU1 method)
orf19.5130	PDI1	pH8_pH4 & HS_SDG	3.08028	5.93055e-09	2.15755	2.46563e-05	-1.10038	0.76993	Putative protein disulfide-isomerase; antigenic in human infection; soluble protein in hyphae; transcription induced upon filamentous growth; protein present in exponential and stationary growth phase yeast cultures
orf19.5170	ENA21	pH8_pH4 & HS_SDG	4.11593	3.2562e-13	1.56512	0.00531154	-1.02961	0.943914	Predicted ORF similar to S. cerevisiae sodium transporters Ena1p and Ena5p; Gcn4p-regulated; flucytosine, amphotericin B, or ketoconazole-induced; osmotic stress-induced; overlaps orf19.5170.1, which is annotated as a blocked reading frame
orf19.518		pH8_pH4 & HS_SDG	-1.5059	0.000722006	-2.0226	1.12869e-07	-1.27638	0.10001	S. cerevisiae ortholog NCL1 has tRNA (cytosine-5-)-methyltransferase activity, has role in tRNA methylation and localizes to nucleus
orf19.5211	IDP1	pH8_pH4 & HS_SDG	1.65508	0.0014559	-1.85026	0.000172948	-1.0204	0.964474	Putative isocitrate dehydrogenase; transcriptionally induced by interaction with macrophage; alkaline upregulated
orf19.5216		pH8_pH4 & HS_SDG	-1.53696	0.00234888	-1.71889	0.00020399	-1.1952	0.362408	Ortholog of C. glabrata CAGL0B04059g
orf19.5232	CSI2, BRX1	pH8_pH4 & HS_SDG	-1.64953	0.00256039	-1.89157	0.000197027	-1.30968	0.205461	Putative 66S pre-ribosomal particle component; Hap43p-induced gene; essential for growth; transposon mutation affects filamentous growth
orf19.528	SEC26	pH8_pH4 & HS_SDG	1.78768	3.08305e-11	2.00752	1.02529e-12	1.41428	5.40314e-05	Secretory vesicles coatomer complex protein
orf19.5281		pH8_pH4 & HS_SDG	1.50815	0.0128727	2.47908	3.38258e-07	-1.05542	0.888122	Ortholog of S. cerevisiae SCP160
orf19.5285	PST3, PST2	pH8_pH4 & HS_SDG	3.10308	3.34175e-10	1.82488	0.000226032	1.34195	0.135217	Putative flavodoxin; biofilm induced; fungal-specific (no human or murine homolog); stationary phase enriched protein
orf19.5286	YCP4	pH8_pH4 & HS_SDG	2.04911	0.00338206	1.77392	0.0238537	1.6111	0.114035	Putative flavodoxin; fungal-specific (no human or murine homolog)
orf19.5356		pH8_pH4 & HS_SDG	-1.64452	1.949e-05	-1.66088	1.88987e-05	-1.16491	0.322871	Predicted ORF in Assemblies 19, 20 and 21; downregulated during core stress response
orf19.5395		pH8_pH4 & HS_SDG	1.54851	0.00151762	1.50097	0.0042228	1.26497	0.17996	S. cerevisiae ortholog RAV1 has role in early endosome to late endosome transport, regulation of protein complex assembly, vacuolar acidification and localizes to RAVE complex, extrinsic to membrane
orf19.5407	SOF1	pH8_pH4 & HS_SDG	-2.34662	0.00130875	-1.81779	0.0304555	1.6895	0.108544	Putative protein with a predicted role in 40S ribosomal subunit biogenesis; transcription is upregulated in both intermediate and mature biofilms
orf19.5445	GLO3	pH8_pH4 & HS_SDG	2.19656	1.39608e-10	2.33983	4.68009e-11	1.42534	0.00318398	S. cerevisiae ortholog GLO3 has ARF GTPase activator activity and has role in COPI coating of Golgi vesicle, retrograde vesicle-mediated transport, Golgi to ER, ER to Golgi vesicle-mediated transport
orf19.5550	MRT4	pH8_pH4 & HS_SDG	-1.55513	0.00394874	-1.92769	3.76744e-05	1.01638	0.972574	Putative mRNA turnover protein; Hap43p-induced gene; mutation confers hypersensitivity to tubercidin (7-deazaadenosine); transcription is upregulated in both intermediate and mature biofilms
orf19.5622	GLC3	pH8_pH4 & HS_SDG	2.08027	0.000452322	1.90604	0.00258796	1.49197	0.12137	Putative 1,4-glucan branching enzyme; fluconazole-induced; shows colony morphology-related gene regulation by Ssn6p; stationary phase enriched protein; planktonic growth-induced gene
orf19.563	RRP15	pH8_pH4 & HS_SDG	-1.84933	0.000138158	-1.80239	0.000337125	-1.05498	0.883953	Putative nucleolar protein, constituent of pre-60S ribosomal particles; Hap43p-induced gene; decreased expression in response to prostaglandins
orf19.5634	FRP1	pH8_pH4 & HS_SDG	2.54152	0.0033915	2.09154	0.0253991	1.08953	0.911951	Ferric reductase; alkaline-induced by Rim101p; iron-chelation-induced by CCAAT-binding factor; fluconazole-downregulated; ciclopirox-, biofilm-, hypoxia-, Hap43p-induced; colony morphology-related regulation by Ssn6p; 2 CCAAT box motifs
orf19.5635	PGA7	pH8_pH4 & HS_SDG	2.22639	0.000134134	1.58428	0.0335251	1.00471	0.992719	Hyphal surface antigen precursor; possible GPI-anchor; induced by ciclopirox olamine, ketoconazole, or by Rim101p at pH 8; regulated during biofilm and planktonic growth; cell wall regeneration-induced; Hap43p-, fluconazole, biofilm-induced
orf19.5640	PEX5	pH8_pH4 & HS_SDG	2.06677	2.81157e-07	1.88684	6.10632e-06	1.41245	0.0266653	Pex5p family protein; required for PTS1-mediated peroxisomal protein import, fatty acid beta-oxidation; similar to S. cerevisiae Pas10p peroxisomal targeting receptor; macrophage/pseudohyphal-repressed; Hap43p-repressed
orf19.5691	CDC11	pH8_pH4 & HS_SDG	1.69979	0.00011515	1.70556	0.000152423	-1.30082	0.118205	Septin; required for wild-type cell and hyphal morphology, agar-invasive growth, full virulence and kidney tissue invasion in mouse, but not for kidney colonization, immunogenicity; phosphorylation is hyphal- and cell-cycle-regulated
orf19.5733		pH8_pH4 & HS_SDG	-1.82612	0.000354593	-1.90035	0.000212592	-1.2625	0.30354
orf19.5741	ALS1	pH8_pH4 & HS_SDG	1.97825	0.000300361	1.63925	0.0105587	1.28465	0.327531	Adhesin; ALS family of cell-surface glycoproteins; adhesion, virulence roles; immunoprotective; band at hyphal base; amyloid domain; biofilm-induced; Rfg1p, Ssk1p; strain background affects expression; N-term binds fucose-containing glycans
orf19.5760	IHD1	pH8_pH4 & HS_SDG	2.18052	0.00227051	3.84787	8.57862e-07	1.06227	0.926392	Putative GPI-anchored protein; alkaline upregulated; greater transcription in hyphal form than yeast form; regulated by Nrg1p, Rfg1p, Tup1p; regulated by Tsa1p, Tsa1Bp in minimal media at 37; not essential for viability
orf19.5761		pH8_pH4 & HS_SDG	1.95545	0.000927527	2.826	1.56494e-06	1.13055	0.736321
orf19.5773		pH8_pH4 & HS_SDG	1.88622	0.00341987	2.22433	0.00033271	1.55336	0.0969549	Putative dipeptidyl-peptidase III; protein detected by mass spec in exponential and stationary phase cultures; Hog1p-induced; clade-associated gene expression
orf19.5830		pH8_pH4 & HS_SDG	2.70945	1.22104e-15	2.02042	2.21973e-10	1.0423	0.826856	Protein similar to S. cerevisiae Hsp70p; predicted Kex2p substrate; possibly an essential gene, disruptants not obtained by UAU1 method
orf19.5847		pH8_pH4 & HS_SDG	-1.66949	2.30968e-05	-1.51322	0.000664949	-1.23213	0.162927	S. cerevisiae ortholog RET1 has DNA-directed RNA polymerase activity, has role in tRNA transcription from RNA polymerase III promoter and localizes to DNA-directed RNA polymerase III complex
orf19.5858	EGD2	pH8_pH4 & HS_SDG	1.61985	0.0221669	1.72378	0.0113925	1.37258	0.246969	Putative nascent polypeptide associated complex protein alpha subunit; soluble protein in hyphae; macrophage/pseudohyphal-induced; protein level decrease in stationary phase cultures
orf19.586	ERV46	pH8_pH4 & HS_SDG	1.54055	6.0397e-05	1.6748	4.46107e-06	1.00874	0.977356	Putative ER-derived vesicle protein, COPII-coated vesicle complex subunit; transcription is induced upon filamentous growth
orf19.5884		pH8_pH4 & HS_SDG	-1.66922	2.7704e-05	-2.11078	2.39255e-08	-1.36855	0.0254142	Putative nucleolar preribosomal-associated protein; decreased transcription is observed upon benomyl treatment or in an azole-resistant strain that overexpresses MDR1
orf19.5892		pH8_pH4 & HS_SDG	1.83924	2.88329e-05	1.70891	0.000271432	1.02155	0.956271	Ortholog of S. cerevisiae HUL4; Hap43p-repressed gene
orf19.59	REI1	pH8_pH4 & HS_SDG	-2.08702	1.15801e-05	-1.6215	0.00388213	1.04992	0.899128	Putative cytoplasmic pre-60S factor; Hap43p-induced gene; decreased expression in response to prostaglandins
orf19.5905		pH8_pH4 & HS_SDG	-1.94648	9.02221e-05	-1.66768	0.00307552	1.04878	0.90647	Hap43p-induced gene; induced upon biofilm formation
orf19.5908	TEC1	pH8_pH4 & HS_SDG	1.76067	0.000224726	1.87491	6.9571e-05	1.45898	0.0354385	TEA/ATTS transcription factor involved in pheromone response in white cells, regulates hypha-specific genes, wild-type biofilm formation; regulates BCR1; transcription regulated by Cph2p in some conditions; alkaline-, and biofilm-induced
orf19.5965		pH8_pH4 & HS_SDG	2.13371	2.22006e-10	1.62531	9.60746e-06	1.06171	0.754415	S. cerevisiae ortholog UFD2 has ubiquitin-ubiquitin ligase activity, has role in protein ubiquitination, response to stress, ER-associated protein catabolic process and localizes to nucleus, cytoplasm
orf19.5968	RDI1	pH8_pH4 & HS_SDG	2.66084	4.0828e-10	2.47537	6.78376e-09	1.29842	0.127654	Putative rho GDP dissociation inhibitor; transposon mutation affects filamentous growth; farnesol-, filament-induced; regulated by Nrg1p, Tup1p; protein levels decrease in stationary phase yeast cultures
orf19.5995	MCA1	pH8_pH4 & HS_SDG	2.28551	8.2107e-09	1.82611	1.09993e-05	1.24712	0.181661	Putative cysteine protease with similarity to S. cerevisiae Mca1p; has a role in apoptotic cell death upon H2O2 treatment; fungal-specific (no human or murine homolog); farnesol-induced
orf19.6134		pH8_pH4 & HS_SDG	1.6847	3.50864e-06	1.6075	2.66168e-05	1.20843	0.168334
orf19.6170		pH8_pH4 & HS_SDG	1.72711	1.85841e-06	1.67399	8.41841e-06	1.089	0.645059	Ortholog of S. cerevisiae BIK1
orf19.6176	SEC61	pH8_pH4 & HS_SDG	2.48964	3.45112e-06	3.34341	1.45083e-08	1.48686	0.0835532	ER protein-translocation complex subunit; essential; similar to S. cerevisiae Sec61p; 10 transmembrane regions predicted; chimeric mutant partially functionally complements S. cerevisiae sec61 defects
orf19.6178	FBP1	pH8_pH4 & HS_SDG	2.56949	0.00273627	2.42115	0.00626951	1.3284	0.571018	Fructose-1,6-bisphosphatase, key gluconeogenesis enzyme involved in carbohydrate metabolism; regulated by Efg1p, Ssn6p; induced by phagocytosis, biofilm; effects switch from glycolysis to gluconeogenesis in macrophage; overlaps orf19.6179
orf19.6190	SRB1, PSA1	pH8_pH4 & HS_SDG	1.56169	0.00296836	1.59322	0.00250353	-1.04922	0.890233	Essential GDP-mannose pyrophosphorylase; synthesizes GDP-mannose for protein glycosylation; functional homolog of S. cerevisiae Psa1p; on yeast-form cell surface, not hyphal cells; alkaline upregulated; induced on adherence to polystyrene
orf19.6217	PGA63, SEC31	pH8_pH4 & HS_SDG	1.63787	0.000128627	1.97627	6.78283e-07	-1.03919	0.897596	S. cerevisiae ortholog SEC31 has structural molecule activity, has role in COPII-coated vesicle budding and localizes to COPII vesicle coat, mating projection tip
orf19.6236		pH8_pH4 & HS_SDG	-1.53877	8.92754e-06	-1.55702	8.25492e-06	-1.11686	0.408576	S. cerevisiae ortholog NOP6 has rRNA binding, has role in ribosomal small subunit biogenesis and localizes to 90S preribosome, nucleolus
orf19.631		pH8_pH4 & HS_SDG	2.71637	1.53354e-06	2.18307	0.000149036	1.30677	0.322583
orf19.6327	HET1	pH8_pH4 & HS_SDG	1.91901	2.37703e-06	2.52494	1.38815e-09	1.35074	0.058485	Putative sphingolipid transfer protein involved in localization of glucosylceramide, which is important for virulence
orf19.635.1		pH8_pH4 & HS_SDG	1.63275	0.0009772	1.69736	0.000542979	-1.1427	0.573064
orf19.6385	ACO1	pH8_pH4 & HS_SDG	-2.70653	0.0205247	-2.43403	0.0463383	1.30773	0.725285	Aconitase; expression greater in high iron; 2 upstream CCAAT motifs; amino acid starvation (3-AT), amphotericin B, phagocytosis, farnesol induced; fluconazole-downregulated; Gcn4p-regulated; Hap43p-repressed; antigenic in infection
orf19.6403		pH8_pH4 & HS_SDG	1.54762	2.7704e-05	1.97305	4.88163e-09	1.09661	0.570796	S. cerevisiae ortholog SIL1 has adenyl-nucleotide exchange factor activity, has role in SRP-dependent cotranslational protein targeting to membrane, translocation and localizes to endoplasmic reticulum
orf19.6472	CYP1, CPR1	pH8_pH4 & HS_SDG	2.65313	4.59038e-06	1.61574	0.0245801	1.42807	0.17198	Peptidyl-prolyl cis-trans isomerase; cyclosporin A sensitive activity; soluble in hyphae; biofilm induced, macrophage-induced protein; downregulated upon treatment of biofilm with farnesol; present in exponential and stationary phase cells
orf19.6535		pH8_pH4 & HS_SDG	1.7924	0.000250851	1.68442	0.00137135	1.20592	0.403394
orf19.6573	BEM2	pH8_pH4 & HS_SDG	1.77738	0.000113654	2.09549	2.38505e-06	-1.08423	0.76993	Putative Rho1p GTPase activating protein (GAP); serum-induced transcription
orf19.6766		pH8_pH4 & HS_SDG	-1.78721	0.00183865	-1.56786	0.0200684	-1.01806	0.974044	Hap43p-induced gene; S. cerevisiae ortholog NOP13, a nucleolar protein found in preribosomal complexes
orf19.6771	UBI4	pH8_pH4 & HS_SDG	4.97917	4.21675e-09	3.00345	1.85481e-05	1.1577	0.743229	Ubiquitin precursor (polyubiquitin), contains three tandem repeats of the ubiquitin peptide that are processed to individual units; transcription is induced by stress; mRNA found in yeast-form and mycelial cells at similar abundance
orf19.6828.1		pH8_pH4 & HS_SDG	2.38696	7.52735e-08	2.23438	6.23558e-07	1.26809	0.221284	S. cerevisiae ortholog SSS1 has role in SRP-dependent cotranslational protein targeting to membrane, translocation, posttranslational protein targeting to membrane, translocation
orf19.6875	VPS35	pH8_pH4 & HS_SDG	1.75236	6.5616e-05	1.55403	0.00197523	1.27815	0.160786	Putative role in vacuolar sorting; downregulated in biofilm; induced upon adherence to polystyrene
orf19.6886		pH8_pH4 & HS_SDG	-1.80839	0.000301426	-1.66369	0.00237965	1.10033	0.746724	S. cerevisiae ortholog NOP53 has rRNA binding, has role in ribosomal large subunit export from nucleus, maturation of LSU-rRNA from tricistronic rRNA transcript (SSU-rRNA, 5.8S rRNA, LSU-rRNA) and localizes to nucleolus
orf19.6893		pH8_pH4 & HS_SDG	1.71104	0.00106683	1.62743	0.00387768	-1.02341	0.958291	S. cerevisiae ortholog RUD3 has role in ER to Golgi vesicle-mediated transport
orf19.6905		pH8_pH4 & HS_SDG	1.51588	0.000585584	1.71884	1.79229e-05	1.08294	0.708682	Ortholog of S. cerevisiae YNL011C
orf19.6928	SAP9, YPS3	pH8_pH4 & HS_SDG	3.25601	1.65003e-09	1.51164	0.0222776	1.07539	0.841185	Secreted aspartyl protease; roles in adhesion, cell surface integrity; induced by antifungal drugs, stationary phase, or in white-phase cells; farnesol-downregulated in biofilm; autocatalytic processing; GPI-anchor; N-glycosylated
orf19.6948	CCC1	pH8_pH4 & HS_SDG	-5.05961	3.2562e-13	-1.64482	0.00710206	-1.02836	0.953664	Putative manganese transporter, required for normal filamentous growth; mRNA binds to She3p and is localized to hyphal tips; repressed by nitric oxide and alkaline pH; shows colony morphology-related regulation by Ssn6p; Hap43p-repressed
orf19.6951		pH8_pH4 & HS_SDG	1.7521	0.0016825	1.56065	0.0162618	1.17156	0.579355	S. cerevisiae ortholog DPL1 has sphinganine-1-phosphate aldolase activity and has role in sphingolipid metabolic process, cellular response to starvation, calcium-mediated signaling
orf19.7011		pH8_pH4 & HS_SDG	-2.09738	1.35613e-05	-1.72293	0.00140832	-1.22253	0.387425	S. cerevisiae ortholog RRP12 localizes to 90S preribosome, nucleus
orf19.7112	FRP2	pH8_pH4 & HS_SDG	5.06314	3.16245e-08	2.72009	0.000313767	1.1178	0.84277	Putative ferric reductase; alkaline upregulated by Rim101p; fluconazole-downregulated; upregulated in the presence of human neutrophils; possibly adherence-induced
orf19.7114	CSA1	pH8_pH4 & HS_SDG	6.11435	0.00417866	7.03776	0.00262177	1.05363	0.977356	Surface antigen on elongating hyphae and buds; no obvious hyphal defects in mutant; strain variation in repeat domain number; upregulated in filaments; alkaline upregulated by Rim101p; ciclopirox induced; Efg1p-, Cph1p, Hap43p-regulated
orf19.7140		pH8_pH4 & HS_SDG	2.01773	0.000807407	1.76982	0.00808401	1.43573	0.172862	Putative catechol o-methyltransferase; stationary phase enriched protein; transcription upregulated in clinical isolates from HIV+ patients with oral candidiasis
orf19.7229	IML2, YKR018C	pH8_pH4 & HS_SDG	1.798	1.41899e-06	1.53304	0.000345743	1.02102	0.946685	Hap43p-repressed gene; early-stage biofilm-induced
orf19.7292	ARP2	pH8_pH4 & HS_SDG	1.97875	1.15147e-08	1.58355	4.89498e-05	1.23624	0.114622	Putative component of the Arp2/3 complex; required for virulence, hyphal growth, and cell wall and cytoskeleton organization, but not for endocytosis; mutation confers hypersensitivity to cytochalasin D; regulated by Gcn2p and Gcn4p
orf19.7304		pH8_pH4 & HS_SDG	2.34373	0.00195884	2.88842	0.000191925	1.49901	0.265526	Hap43p-induced gene; expression is upregulated early upon infection of reconstituted human epithelium (RHE), while expression of the C. dubliniensis ortholog is not upregulated; not required for viability
orf19.7328		pH8_pH4 & HS_SDG	4.10363	2.77262e-14	2.36217	7.71301e-08	1.12668	0.620721	Gene transcription regulated by Mig1p and Tup1p
orf19.7350	RCT1, YNL208W	pH8_pH4 & HS_SDG	4.24104	4.43532e-07	2.85785	0.000172948	1.13753	0.806764	Protein present in exponential and stationary growth phase yeast culture; fluconazole-induced; elevated mRNA levels in a cyr1 or ras1 null mutant and decreased mRNA abundance in efg1 null mutant; regulated by Nrg1p, Tup1p, Tbf1p, Ssn6p
orf19.7391	OCH1	pH8_pH4 & HS_SDG	1.57759	1.96357e-07	1.561	7.54193e-07	1.05003	0.748805	Alpha-1,6-mannosyltransferase; initiates N-glycan outer chain branch addition; similar to S. cerevisiae Och1p; required for wild-type virulence in mouse intravenous infection; fungal-specific (no human or murine homolog)
orf19.7398		pH8_pH4 & HS_SDG	-1.96783	1.04444e-05	-1.82679	9.70395e-05	-1.23378	0.292692	Hap43p-induced gene; decreased expression in response to prostaglandins
orf19.7417	TSA1	pH8_pH4 & HS_SDG	1.57562	0.0180895	1.6881	0.00768198	1.12407	0.733428	TSA/alkyl hydroperoxide peroxidase C (AhPC) family protein; similar to thiol-dependent peroxidases of oxidative stress signaling; antigenic; hyphal surface, nucleus; yeast-form nucleus, cytoplasm; biofilm, phagocytosis, peroxide induced
orf19.7422		pH8_pH4 & HS_SDG	-1.78481	3.50864e-06	-1.56195	0.000317286	-1.15164	0.408576	S. cerevisiae ortholog LCP5 has RNA binding
orf19.7437		pH8_pH4 & HS_SDG	1.70016	0.00435222	1.52108	0.0300165	1.28611	0.319073	Putative protein of unknown function; Hap43p-repressed gene; ortholog of S. cerevisiae YJL218W
orf19.7448	LYS9	pH8_pH4 & HS_SDG	1.62394	0.0243614	-2.0115	0.00143289	1.47038	0.149435	Putative enzyme of lysine biosynthesis; soluble protein in hyphae; amphotericin B repressed; Gcn4p-regulated; shows colony morphology-related gene regulation by Ssn6p; protein present in exponential and stationary growth phase yeast cells
orf19.7495		pH8_pH4 & HS_SDG	1.82188	0.0065094	1.67685	0.0233658	1.03753	0.949338	Predicted ORF in Assemblies 19, 20 and 21; induced by nitric oxide
orf19.7502		pH8_pH4 & HS_SDG	1.81196	0.00486613	-1.92163	0.00253101	-1.0944	0.836259	Hap43p-induced gene; greater mRNA abundance observed in a cyr1 homozygous null mutant than in wild type
orf19.7522		pH8_pH4 & HS_SDG	2.16038	7.29951e-09	1.53645	0.000540514	1.21686	0.205861	Hap43p-repressed gene; mutation confers hypersensitivity to amphotericin B
orf19.7569	SIK1, NOP56	pH8_pH4 & HS_SDG	-1.67138	0.00454849	-1.68793	0.00479832	-1.08654	0.818209	Putative U3 snoRNP protein; Hap43p-induced gene; physically interacts with TAP-tagged Nop1p
orf19.7579	FGR34	pH8_pH4 & HS_SDG	2.33407	7.21226e-08	2.3539	9.71304e-08	1.18801	0.404157	Protein lacking an ortholog in S. cerevisiae; transposon mutation affects filamentous growth
orf19.759		pH8_pH4 & HS_SDG	1.62991	0.00169115	2.40984	2.1206e-07	1.41967	0.0608088	S. cerevisiae ortholog SEC21 has role in ER to Golgi vesicle-mediated transport, retrograde vesicle-mediated transport, Golgi to ER and localizes to endosome, COPI vesicle coat
orf19.7601		pH8_pH4 & HS_SDG	-1.61651	7.51366e-07	-1.60002	1.71841e-06	-1.14971	0.247167	S. cerevisiae ortholog MRM2 has rRNA (uridine-2'-O-)-methyltransferase activity, has role in rRNA methylation and localizes to mitochondrion
orf19.7612	CTM1	pH8_pH4 & HS_SDG	2.05121	7.73234e-05	2.44167	2.84277e-06	1.15391	0.633367	Putative cytochrome c lysine methyltransferase; early-stage biofilm-induced gene; regulated by Gcn2p and Gcn4p; transcriptionally activated by Mnl1p under weak acid stress
orf19.7654	CPR6	pH8_pH4 & HS_SDG	1.66413	0.00313408	1.72843	0.00199789	1.37616	0.136517	Putative peptidyl-prolyl cis-trans isomerase; macrophage/pseudohyphal-repressed; heavy metal (cadmium) stress-induced; heterozygous null mutant displays sensitivity to virgineone
orf19.807	CHS5	pH8_pH4 & HS_SDG	2.0272	1.78032e-07	1.72629	3.41378e-05	-1.10817	0.626189	Putative chitin biosynthesis protein; fungal-specific (no human or murine homolog); transcription decreases upon yeast-to-hyphal switch
orf19.809		pH8_pH4 & HS_SDG	-1.63822	0.000604036	-1.78286	0.000103336	-1.11624	0.651572	S. cerevisiae ortholog NOP12 has role in maturation of LSU-rRNA from tricistronic rRNA transcript (SSU-rRNA, 5.8S rRNA, LSU-rRNA) and localizes to nucleolus, preribosome
orf19.842	ASR3	pH8_pH4 & HS_SDG	2.20277	0.000906406	1.76272	0.0216468	1.26373	0.519591	Gene regulated by cAMP and by osmotic stress; greater mRNA abundance observed in a cyr1 or ras1 homozygous null mutant than in wild type
orf19.1042	POR1	pH8_pH4 & HS_SDG & SDN_SDG	3.16166	4.8283e-09	2.05036	9.3671e-05	1.8636	0.00185153	Mitochondrial outer membrane porin; in detergent-resistant membrane fraction (possible lipid raft component); antigenic in human, mouse; Hap43p-induced; flucytosine-, macrophage-, farnesol- induced; fluconazole, caspofungin repressed
orf19.1051	HTA2	pH8_pH4 & HS_SDG & SDN_SDG	-3.00628	1.77396e-05	-2.52135	0.000321515	-2.0878	0.0105823	Putative histone H2A; farnesol regulated; transcription is downregulated in both intermediate and mature biofilms; Hap43p-induced
orf19.1052		pH8_pH4 & HS_SDG & SDN_SDG	-2.24196	0.0150579	-2.2675	0.0167282	-2.26146	0.0360731	Predicted histone H2B; Hap43p-induced gene
orf19.1059	HHF1, HHF1|HHF2	pH8_pH4 & HS_SDG & SDN_SDG	-2.36021	0.00535644	-2.11197	0.0190178	-4.62853	2.15764e-05	Putative histone H4; reduced mRNA in homozygous fkh2 null mutant; regulated by Efg1p; fluconazole induced; amphotericin B repressed; farnesol regulated; shows colony morphology-related gene regulation by Ssn6p; Hap43p-induced gene
orf19.1061	HHT21, HHT1|HHT2	pH8_pH4 & HS_SDG & SDN_SDG	-2.15732	0.00553047	-4.06788	1.87268e-06	-5.31423	5.63394e-07	Putative histone H3; amphotericin B repressed; regulated by Efg1p; farnesol regulated; Hap43p-induced
orf19.107		pH8_pH4 & HS_SDG & SDN_SDG	-1.71293	5.33688e-06	-2.08966	1.12178e-08	-1.53022	0.000957966	S. cerevisiae ortholog DHR2 has RNA helicase activity, has role in maturation of SSU-rRNA from tricistronic rRNA transcript (SSU-rRNA, 5.8S rRNA, LSU-rRNA) and localizes to nucleolus
orf19.1233	ADE4	pH8_pH4 & HS_SDG & SDN_SDG	-1.57663	0.00282215	-1.94	2.98474e-05	-1.55588	0.0119489	Putative phosphoribosylpyrophosphate amidotransferase; flucytosine induced
orf19.1251	BRN1	pH8_pH4 & HS_SDG & SDN_SDG	-1.59661	8.21748e-07	-1.89858	8.6852e-10	-1.52188	5.40314e-05	Putative condensin complex subunit; cell-cycle regulated periodic mRNA expression
orf19.1344		pH8_pH4 & HS_SDG & SDN_SDG	1.67132	0.00666326	-1.64818	0.0101751	-1.65913	0.0216625	Predicted ORF in Assemblies 19, 20 and 21; fluconazole-induced
orf19.1614	MEP1, MEP3	pH8_pH4 & HS_SDG & SDN_SDG	-1.78783	0.00175836	-2.6486	1.00059e-06	-2.2593	0.000120258	Ammonium permease; Mep1p is more efficient ammonium permease than Mep2p, whereas Mep2p has additional regulatory role; 11 predicted transmembrane regions; low mRNA abundance; hyphal downregulated; late-stage biofilm-induced
orf19.1628	LAP41, LAP4	pH8_pH4 & HS_SDG & SDN_SDG	2.49992	1.83895e-06	1.9306	0.000506573	2.03374	0.000632579	Putative aminopeptidase yscI precursor; not essential for viability; protein present in exponential and stationary growth phase yeast cultures
orf19.1978	GIT2	pH8_pH4 & HS_SDG & SDN_SDG	3.37665	4.50801e-06	1.73689	0.039006	2.78562	0.000378229	Putative glycerophosphoinositol permease; fungal-specific (no human or murine homolog); transcription is repressed in response to alpha pheromone in SpiderM medium; Hap43p-repressed gene
orf19.2121		pH8_pH4 & HS_SDG & SDN_SDG	3.68029	1.22881e-08	-2.04046	0.000872606	-2.01915	0.00283566
orf19.2269		pH8_pH4 & HS_SDG & SDN_SDG	2.02279	0.000122066	1.72159	0.00359885	1.54778	0.0429245	Putative 3-phosphoserine phosphatase; fungal-specific (no human or murine homolog); increased transcription observed upon benomyl treatment or in an azole-resistant strain that overexpresses MDR1; early-stage biofilm-induced
orf19.2365	POL2	pH8_pH4 & HS_SDG & SDN_SDG	-1.92455	5.4903e-06	-2.02053	2.11289e-06	-1.93183	4.63196e-05	DNA polymerase epsilon; transcriptionally induced by interaction with macrophage; transcription is regulated by Tup1p; periodic mRNA expression, peak at cell-cycle G1/S phase
orf19.2551	MET6	pH8_pH4 & HS_SDG & SDN_SDG	2.06034	0.00260557	-4.54125	1.86081e-08	-2.02555	0.0106654	Essential 5-methyltetrahydropteroyltriglutamate-homocysteine methyltransferase (cobalamin-independent methionine synthase); antigenic during murine or human systemic infection; heat shock, estrogen, possibly biofilm, and GCN-induced
orf19.3015	ARX1	pH8_pH4 & HS_SDG & SDN_SDG	-1.53393	0.00474041	-2.47269	6.34654e-08	-1.84452	0.000338263	Putative ribosomal large subunit biogenesis protein; downregulated during core stress response; decreased expression in response to prostaglandins
orf19.3278	GSY1	pH8_pH4 & HS_SDG & SDN_SDG	2.27919	0.00131325	3.24114	1.27528e-05	2.36355	0.00299701	Putative UDP glucose/starch glucosyltransferase; transcript repressed by yeast-hyphal switch, Efg1p-regulated; strong oxidative stress induced; colony morphology-related regulation by Ssn6p; stationary phase enriched; biofilm-induced
orf19.3294	MBF1	pH8_pH4 & HS_SDG & SDN_SDG	1.88338	1.84134e-05	2.19785	2.55549e-07	1.87923	9.46138e-05	Putative transcriptional coactivator; caspofungin repressed
orf19.362	TLO9	pH8_pH4 & HS_SDG & SDN_SDG	1.67299	0.00193753	2.42105	7.30059e-07	1.79948	0.00173498	Member of a family of telomere-proximal genes of unknown function; Hap43p-repressed gene
orf19.3668	HGT2	pH8_pH4 & HS_SDG & SDN_SDG	5.4366	2.07608e-08	4.04106	2.11289e-06	2.16785	0.0158906	Putative glucose transporter of the major facilitator superfamily; the C. albicans glucose transporter family comprises 20 members; 12 probable membrane-spanning segments; expressed in rich medium with 2% glucose
orf19.3867	RPL7, RLP7	pH8_pH4 & HS_SDG & SDN_SDG	-1.60572	0.00070255	-2.16248	3.37158e-07	-1.69828	0.0007649	Ribosomal protein L7; genes encoding cytoplasmic ribosomal subunits, translation factors, tRNA synthetases are downregulated upon phagocytosis by murine macrophages; Hap43p-induced gene
orf19.3962	HAS1	pH8_pH4 & HS_SDG & SDN_SDG	-1.95501	2.63005e-05	-1.73464	0.000601458	-1.53129	0.0191149	Functional homolog of S. cerevisiae Has1p, which is a nucleolar protein of the DEAD-box ATP-dependent RNA helicase family that is involved in biogenesis of the ribosome, particularly the small (40S) subunit; caspofungin-downregulated
orf19.4555	ALS4	pH8_pH4 & HS_SDG & SDN_SDG	5.4019	4.34163e-15	-2.42552	4.83014e-07	-2.15669	4.79095e-05	ALS family protein; role in adhesion and wild-type germ tube induction; growth and temperature regulated; expressed during infection of human buccal epithelial cells; down-regulated upon vaginal contact; putative GPI-anchored
orf19.493	RPL15A, RPL15A|RPL15B	pH8_pH4 & HS_SDG & SDN_SDG	-2.05962	0.002854	-1.89257	0.010484	-2.06918	0.00889602	Putative ribosomal protein; genes encoding cytoplasmic ribosomal subunits, translation factors, and tRNA synthetases are downregulated upon phagocytosis by murine macrophage; transcription is positively regulated by Tbf1p
orf19.5295		pH8_pH4 & HS_SDG & SDN_SDG	1.56132	0.0186402	-1.83283	0.00171389	-1.84971	0.00384124	Predicted ORF in Assemblies 19, 20 and 21; transcription is induced in response to alpha pheromone in SpiderM medium
orf19.5612	BMT4	pH8_pH4 & HS_SDG & SDN_SDG	-1.59281	0.00551863	-2.39952	1.01574e-06	-2.37312	1.20384e-05	Putative beta-mannosyltransferase, required for elongation of beta-mannose chains on the acid-labile fraction of cell wall phosphopeptidomannan; 9-gene family member; regulated by Tsa1p, Tsa1Bp; biofilm-induced gene
orf19.6725		pH8_pH4 & HS_SDG & SDN_SDG	1.69438	0.0104399	1.5533	0.0396678	1.78587	0.0143879
orf19.6924	HTA1	pH8_pH4 & HS_SDG & SDN_SDG	-2.1655	0.00293336	-2.69938	0.000211293	-3.40896	4.63196e-05	Histone H2A; reduced mRNA abundance detected in homozygous fkh2 null mutant; amphotericin B repressed; farnesol regulated; RNA abundance regulated by tyrosol and cell density; Hap43p-induced gene
orf19.789	PYC2	pH8_pH4 & HS_SDG & SDN_SDG	-2.77361	2.61071e-05	-2.0278	0.00375151	2.82393	0.000121122	Putative pyruvate carboxylase, binds to biotin cofactor; up-regulated in mutant lacking the Ssk1p response regulator protein, upon benomyl treatment, or in an azole-resistant strain overexpressing MDR1; stationary phase enriched protein
orf19.815	DCK1, YLR422W	pH8_pH4 & HS_SDG & SDN_SDG	2.36823	6.85041e-09	2.72794	3.18717e-10	2.04602	7.34644e-06	Putative guanine nucleotide exchange factor required for embedded filamentous growth; activates Rac1p; contains a DOCKER domain; similar to adjacent DCK2 and to S. cerevisiae Ylr422wp; regulated by Nrg1p
orf19.1172		pH8_pH4 & SDN_SDG	5.10695	2.48164e-08	1.23889	0.523059	2.00554	0.026897
orf19.1468		pH8_pH4 & SDN_SDG	1.7133	1.48502e-06	-1.01004	0.952754	-1.5503	0.000283526	S. cerevisiae ortholog CDC55 has role in cell shape checkpoint, pseudohyphal growth, negative regulation of exit from mitosis, mitotic cell cycle spindle assembly checkpoint, regulation of translation
orf19.1517	ARO3	pH8_pH4 & SDN_SDG	-1.94943	0.00143028	-1.18663	0.509955	1.87713	0.00889167	3-deoxy-D-arabinoheptulosonate-7-phosphate synthase; aromatic amino acid biosynthesis; GCN-regulated; feedback-inhibited by phenylalanine if expressed in S. cerevisiae; Aro3p and Aro4p catalyze same reaction; decreased in stationary phase
orf19.1742	HEM3	pH8_pH4 & SDN_SDG	-1.64457	0.00763149	-1.08159	0.760271	1.64413	0.0221746	Hydroxymethylbilane synthase (uroporphyrinogen I synthase); converts 4-porphobilinogen to hydroxymethylbilane, third step in the heme biosynthesis; transcription greater in high iron, CO2; alkaline downregulated; Hap43p-repressed
orf19.2098	ARO8	pH8_pH4 & SDN_SDG	1.9013	0.000104932	1.28786	0.160688	1.84549	0.000896449	Aromatic transaminase of the Ehrlich fusel oil pathway of aromatic alcohol biosynthesis; Rim101p independent alkaline induction; protein abundance affected by URA3 expression in the CAI-4 strain; Gcn4p-regulated; stationary phase enriched
orf19.2179	SIT1, ARN1	pH8_pH4 & SDN_SDG	3.29288	1.24678e-09	1.11641	0.629173	1.55606	0.0307927	Transporter of ferrichrome siderophores, not ferrioxamine B; required for wild-type invasion of human epithelial cells in vitro, but not for wild-type systemic virulence in mouse; transcription regulated by iron, Sfu1p, Rfg1p, Tup1p, Hap43p
orf19.2351	NIT3	pH8_pH4 & SDN_SDG	2.29867	6.92765e-07	1.15764	0.446696	1.82004	0.000815573	Putative nitrilase; regulated by Gcn2p and Gcn4p; protein present in exponential and stationary growth phase yeast cultures
orf19.2397		pH8_pH4 & SDN_SDG	-1.81252	3.21269e-05	-1.02855	0.892256	1.58185	0.00392072	Predicted membrane transporter, member of the anion:cation symporter (ACS) family, major facilitator superfamily (MFS); amphotericin B, caspofungin repressed; Hap43p-repressed
orf19.3419	MAE1	pH8_pH4 & SDN_SDG	1.69325	0.0461225	1.6079	0.0839765	-2.2669	0.00534947	Malic enzyme, mitochondrial; transcription regulated by Mig1p and Tup1p; shows colony morphology-related gene regulation by Ssn6p; Hap43p-repressed gene
orf19.346		pH8_pH4 & SDN_SDG	1.5676	0.00443811	1.16447	0.422673	1.81331	0.000812831	Putative alanine transaminase; biofilm-induced gene; mutation confers hypersensitivity to 5-fluorocytosine (5-FC)
orf19.3940.1	CUP1	pH8_pH4 & SDN_SDG	-1.55228	0.0227253	1.25642	0.30252	2.29306	0.000132312	Metallothionein, involved in copper resistance; transcription is induced by copper
orf19.395	ENO1	pH8_pH4 & SDN_SDG	6.04121	0.0198884	2.56457	0.285029	21.8309	0.000350537	Enolase, enzyme of glycolysis and gluconeogenesis; major cell-surface antigen; binds host plasmin/plasminogen; immunoprotective; phagocytosis, biofilm and planktonic growth-induced; farnesol-downregulated; possibly essential; Hap43p-induced
orf19.4180	SEC72	pH8_pH4 & SDN_SDG	1.64993	0.000542766	-1.07399	0.720301	-1.57223	0.00596153	ER protein-translocation complex component; regulated by Gcn4p; repressed in response to amino acid starvation (3-aminotriazole treatment); sumoylation target
orf19.4737	TPO3	pH8_pH4 & SDN_SDG	-2.58115	0.00019726	1.26809	0.437095	3.03972	0.000119641	Possible role in polyamine transport; MFS-MDR family; transcription induced by Sfu1p, regulated upon white-opaque switching; decreased expression in hyphae compared to yeast-form cells; regulated by Nrg1p; fungal-specific
orf19.5022		pH8_pH4 & SDN_SDG	1.75723	1.7312e-07	-1.04254	0.763768	-1.61624	4.47726e-05	S. cerevisiae ortholog SMF2 has inorganic cation transmembrane transporter activity and has role in cellular cobalt ion homeostasis, cobalt ion transport, cellular manganese ion homeostasis, manganese ion transport
orf19.5193		pH8_pH4 & SDN_SDG	-4.07176	8.73534e-05	1.34892	0.491088	3.51156	0.00165928
orf19.5260	RPN2	pH8_pH4 & SDN_SDG	1.52007	0.0038927	-1.04806	0.82245	-1.50147	0.0155947	Putative 26S proteasome subunit; transcription is regulated by Mig1p; caspofungin repressed; regulated by Gcn2p and Gcn4p; gene used for strain identification by multilocus sequence typing
orf19.5325	KIN3	pH8_pH4 & SDN_SDG	1.53088	0.000612711	1.16483	0.285029	-1.54075	0.00201847	Protein similar to S. cerevisiae Kin3p; induced under Cdc5p depletion; shows Mob2p-dependent hyphal regulation; mutants are hypersensitive to caspofungin
orf19.5393		pH8_pH4 & SDN_SDG	1.67271	0.000494824	1.1408	0.46294	1.97298	6.09895e-05	Putative cysteine sulfinate decarboxylase; transcription is positively regulated by Tbf1p
orf19.5547		pH8_pH4 & SDN_SDG	-1.71716	8.09624e-05	-1.19756	0.238283	1.50027	0.00907579	Hap43p-repressed gene
orf19.6073	HMX1	pH8_pH4 & SDN_SDG	1.90981	0.000668914	-1.16128	0.528245	-1.85863	0.00392072	Heme oxygenase; acts in utilization of hemin iron; transcriptionally activated by heat, low iron, or hemin; negatively regulated by Efg1p; expression greater in low iron; upregulated by Rim101p at pH 8; Hap43p-induced; biofilm-induced
orf19.6245		pH8_pH4 & SDN_SDG	2.56958	2.1357e-05	1.51939	0.0681701	2.08932	0.00262652	Predicted ORF in Assemblies 19, 20 and 21; regulated by osmotic stress (via Hog1p) and oxidative stress (Hog1p- and Cap1p-independent); transcription is induced in response to alpha pheromone in SpiderM medium
orf19.6414.3	TPM2, TPM1	pH8_pH4 & SDN_SDG	2.29975	0.000428234	1.55623	0.0773102	-1.7663	0.0422979	Putative tropomyosin isoform 2; regulated by Gcn4p; repressed under amino acid starvation; macrophage-induced; protein levels decrease in stationary cells; Hap43p-induced gene
orf19.6577	FLU1, TPO1	pH8_pH4 & SDN_SDG	-1.64609	0.000202682	-1.39844	0.0149136	-1.64579	0.000896449	Multidrug efflux pump of the plasma membrane; MDR family member of the MFS (major facilitator superfamily) of transporters; preferred substrate may be mycophenolic acid; fungal-specific (no human/murine homolog); Hap43p-induced gene
orf19.6902	DBP7	pH8_pH4 & SDN_SDG	-1.60162	1.82015e-05	1.0799	0.574625	1.53415	0.000380685	Putative ATP-dependent DEAD-box RNA helicase; Hap43p-induced gene; transcription is upregulated in both intermediate and mature biofilms
orf19.7610	PTP3	pH8_pH4 & SDN_SDG	1.8181	0.00217626	-1.14773	0.582071	-1.61602	0.0372721	Protein not essential for viability; similar to S. cerevisiae Ptp3p, which is a protein tyrosine phosphatase; hyphal induced; alkaline upregulated; regulated by Efg1p, Ras1p, cAMP pathways
orf19.1066	GIG1, YPL067C	SDN_SDG	1.03785	0.916829	-1.09294	0.72938	1.99414	0.000954096	Protein induced by N-acetylglucosamine (GlcNAc); localized in cytoplasm; mutation causes increased resistance to nikkomycin Z
orf19.1108	HAM1	SDN_SDG	-1.27682	0.0882805	-1.36945	0.0269696	1.76544	0.000243463	Putative deoxyribonucleoside triphosphate pyrophosphohydrolase; caspofungin repressed; regulated by Gcn2p and Gcn4p
orf19.1124		SDN_SDG	1.0675	0.905633	1.00827	0.985656	2.42745	0.00629814	Late-stage biofilm-induced gene
orf19.1333	SNG3	SDN_SDG	-1.08419	0.713498	1.24852	0.166242	-1.51039	0.0143007	Putative membrane transporter; Hap43p-induced gene; mutation confers hypersensitivity to toxic ergosterol analog; shows colony morphology-related gene regulation by Ssn6p
orf19.1779	MP65, SCW4|SCW10	SDN_SDG	1.34665	0.097667	1.4861	0.0252816	1.52207	0.0371998	Cell surface mannoprotein; cell-wall glucan metabolism, biofilm, adhesion; adhesin motif; O-glycosylation; induced by heat, germ tube formation, wall regeneration; mycelial antigen; diagnostic marker; fluconazole-repressed
orf19.1857		SDN_SDG	1.11223	0.64916	1.18893	0.373988	1.84745	0.000896449	Protein not essential for viability
orf19.20	RTS1	SDN_SDG	-1.03068	0.82589	-1.21738	0.0186093	-1.68148	1.93415e-07	Putative serine/threonine-protein phosphatase B-type regulatory subunit; transcription is regulated upon yeast-hyphal switch
orf19.2036		SDN_SDG	1.20217	0.530189	1.0095	0.978161	1.81599	0.0221746
orf19.21		SDN_SDG	-1.07646	0.550432	1.05061	0.695328	1.51588	9.46138e-05	S. cerevisiae ortholog SYM1 has role in ethanol metabolic process and localizes to mitochondrial inner membrane
orf19.2154	HXK1	SDN_SDG	-1.03249	0.962776	1.06762	0.89481	2.3794	0.0267141	N-acetylglucosamine (GlcNAc) kinase; involved in GlcNAc utilization; required for wild-type hyphal growth and mouse virulence; gene expression is GlcNAc-induced; induced in response to alpha pheromone in SpiderM medium
orf19.2156	NAG1	SDN_SDG	1.00113	0.999678	-1.11485	0.890679	3.61933	0.0398373	Glucosamine-6-phosphate deaminase; enzyme of N-acetylglucosamine utilization; required for wild-type hyphal growth and mouse virulence; converts glucosamine 6-P to fructose 6-P; reaction is reversible in vitro; gene is GlcNAc-induced
orf19.2168		SDN_SDG	1.00983	0.982204	1.00668	0.984442	1.89703	0.00520604	Late-stage biofilm-induced gene
orf19.2209	YVC1	SDN_SDG	1.30519	0.100742	1.35903	0.0585461	-1.68315	0.0027332	Protein similar to S. cerevisiae Yvc1p; transcription is repressed in response to alpha pheromone in SpiderM medium
orf19.2247		SDN_SDG	-1.10292	0.523621	-1.44566	0.00222917	-1.51659	0.00166594
orf19.2428.2		SDN_SDG	1.04866	0.929931	1.07491	0.857691	3.36929	0.000110034
orf19.2593	BIO2	SDN_SDG	-1.02384	0.952743	1.01587	0.961482	1.68008	0.0260151	Putative biotin synthase; transcriptionally upregulated in high iron; transcription downregulated by treatment with ciclopirox olamine; upregulated in clinical isolates from HIV+ patients with oral candidiasis; Hap43p-repressed
orf19.3053		SDN_SDG	1.08945	0.747513	1.41392	0.0518984	1.52384	0.0351096	Protein present in exponential and stationary growth phase yeast cultures; identified in extracts from biofilm and planktonic cells; biofilm-induced gene
orf19.3171	ACH1	SDN_SDG	1.4841	0.115734	1.40717	0.193995	2.64487	0.000280979	Acetyl-coA hydrolase; acetate utilization; nonessential; soluble protein in hyphae; antigenic in human; induced on polystyrene adherence; farnesol-, ketoconazole-induced; no human or murine homolog; stationary phase-enriched protein
orf19.3392	DOG1, DOG2	SDN_SDG	1.03014	0.881943	1.08829	0.529546	1.79212	5.20328e-06	Putative 2-deoxyglucose-6-phosphatase; haloacid dehalogenase hydrolase/phosphatase superfamily; similar to S. cerevisiae Dog1p, Dog2p, Hor1p, and Rhr2p; regulated by Nrg1p, Tup1p
orf19.34	GIT1	SDN_SDG	1.02827	0.957385	-1.05594	0.890245	3.37664	5.40314e-05	Putative glycerophosphoinositol permease; fungal-specific (no human or murine homolog); transcription negatively regulated by Rim101p; virulence-group-correlated expression; possibly essential gene, disruptants not obtained by UAU1 method
orf19.3442		SDN_SDG	1.39021	0.0729745	1.2064	0.370178	1.54984	0.0356958	Hap43p-repressed gene
orf19.3670	GAL1	SDN_SDG	1.12382	0.564012	1.05916	0.784779	1.78392	0.000660591	Galactokinase; transcription regulated by galactose, Mig1p, Tup1p, Hap43p; not required for virulence in mice; farnesol- and hypoxia-downregulated in biofilm; fluconazole- and ketoconazole-induced; stationary phase enriched protein
orf19.3672	GAL10	SDN_SDG	1.56779	0.224674	1.06402	0.900247	5.05461	2.95171e-05	UDP-glucose 4-epimerase, required for galactose utilization; mutant shows cell wall defects and increased filamentation; fluconazole- and ketoconazole-induced; stationary phase enriched protein; late-stage biofilm-induced gene
orf19.3675	GAL7	SDN_SDG	-1.14625	0.734766	1.1952	0.595627	2.68102	0.0007649	Putative galactose-1-phoshphate uridyl transferase; downregulated by hypoxia, upregulated by ketoconazole; macrophage/pseudohyphal-repressed
orf19.3696	TOM22	SDN_SDG	-1.30085	0.0286984	-1.0018	0.991781	1.55569	0.000957966	Putative mitochondrial import receptor subunit; shows colony morphology-related gene regulation by Ssn6p
orf19.385	GCV2	SDN_SDG	-1.20927	0.618239	-1.72599	0.0588506	-2.08619	0.0216625	Glycine decarboxylase P subunit; protein of glycine catabolism; downregulated by Efg1p; Hog1p-induced; upregulated by Rim101p at acid pH; transcription activated in the presence of elevated CO2; stationary phase enriched protein
orf19.4127		SDN_SDG	1.05814	0.807437	1.44111	0.0102273	1.88494	6.33426e-05	S. cerevisiae ortholog LSB3 has role in actin cortical patch localization and localizes to mitochondrion, cellular bud neck
orf19.4157	SPS20	SDN_SDG	1.13267	0.550432	1.49778	0.0126265	1.52373	0.0216625	Peroxisomal 2,4-dienoyl-CoA reductase; stationary phase enriched protein
orf19.4183	MUC1	SDN_SDG	1.1276	0.291487	1.46475	0.000195983	1.53664	0.000133615	Protein not essential for viability; similar to S. cerevisiae Muc1p, which is a cell surface glycoprotein involved in filamentous growth; decreased transcription is observed upon benomyl treatment
orf19.4257	INT1	SDN_SDG	-1.49466	0.0162827	1.12598	0.577167	1.53099	0.0288927	Integrin-like protein; role in morphogenesis, adhesion, and mouse cecal colonization and systemic virulence; similar to S. cerevisiae Bud4p; structurally similar to alpha-subunit of human leukocyte integrins; Hap43p-induced gene
orf19.4393	CIT1	SDN_SDG	-1.29034	0.587688	1.17216	0.738919	2.93612	0.00596153	Citrate synthase; soluble in hyphae; expression greater in high iron; upregulated by phagocytosis, biofilm growth; Hog1p-downregulated; Efg1p-regulated under yeast, not hyphal growth conditions; present in exponential and stationary phase
orf19.4552		SDN_SDG	1.09118	0.817713	1.35071	0.23512	1.78149	0.0280001
orf19.4602	MDH1-1, MDH1	SDN_SDG	1.34237	0.163748	-1.04731	0.871893	1.86885	0.00476845	Predicted malate dehydrogenase precursor; macrophage-induced transcript; protein present in exponential and stationary growth phase yeast cultures
orf19.4623.3	NHP6A, NHP6B	SDN_SDG	-1.16804	0.343371	-1.31003	0.0663734	-1.80073	0.000192496	Putative non-histone chromatin component; RNA abundance regulated by tyrosol and cell density; Hap43p-induced; amphotericin B, caspofungin repressed; intron in 5'-UTR
orf19.4698	PTC8	SDN_SDG	1.06165	0.799181	-1.01893	0.932036	-2.07638	1.20384e-05	Predicted type 2C protein phosphatase, serine/threonine-specific; required for hyphal growth; induced under stress; late-stage biofilm-induced gene
orf19.4783		SDN_SDG	1.09649	0.606643	1.05031	0.786195	2.13695	9.62544e-07
orf19.4828		SDN_SDG	1.47722	0.0351992	-1.23553	0.319564	-1.57512	0.0346653	Hap43p-repressed gene; biofilm-induced
orf19.4945	MSH6	SDN_SDG	-1.10145	0.602801	-1.20875	0.20753	-1.57524	0.00283566	Protein similar to S. cerevisiae Msh6p, which is involved in mismatch repair; repressed under Cdc5p depletion; Hap43p-induced gene
orf19.5039		SDN_SDG	-1.30251	0.11174	1.47001	0.0178247	1.96347	0.000150879	Ortholog of S. cerevisiae RRP42
orf19.5141		SDN_SDG	-1.35975	0.0216914	1.28794	0.0715576	1.7071	0.00034968
orf19.5379	ERG4	SDN_SDG	1.45178	0.000755499	-1.22323	0.0877018	-1.74811	1.88283e-05	Protein similar to sterol C-24 reductase; shows Mob2p-dependent hyphal regulation; fluconazole-induced; caspofungin repressed
orf19.5391		SDN_SDG	-1.21312	0.353666	-1.26458	0.237144	1.5176	0.0467266	Hap43p-induced gene
orf19.5392	NGT1	SDN_SDG	1.04514	0.957385	-1.24226	0.701541	2.86776	0.0298748	N-acetylglucosamine (GlcNAc)-specific transporter; role in GlcNAc (but not serum) induced hyphal growth; localizes to plasma membrane; induced by GlcNAc, macrophage engulfment; 12 transmembrane, major facilitator superfamily
orf19.5446		SDN_SDG	1.00144	0.994312	1.45567	3.58752e-06	1.58495	5.63394e-07	Putative protein of unknown function, transcription is upregulated in clinical isolates from HIV+ patients with oral candidiasis; regulated by Ssn6p
orf19.5534		SDN_SDG	1.5965	0.0650354	-1.44146	0.176361	-2.10283	0.00814973	S. cerevisiae ortholog TVP38 has role in mitotic spindle elongation, vesicle-mediated transport and localizes to integral to Golgi membrane
orf19.5544	SAC6	SDN_SDG	1.15198	0.38472	-1.48337	0.00454385	-1.50523	0.00851404	Actin filament bundling protein, fimbrin; transcription is regulated by Nrg1p and Mig1p; protein level decreases in stationary phase cultures
orf19.5575		SDN_SDG	-1.08414	0.737603	1.0404	0.863086	1.93014	0.000186471	S. cerevisiae ortholog PEX25 has role in protein import into peroxisome matrix and localizes to peroxisomal membrane
orf19.5620		SDN_SDG	1.18487	0.58787	1.01584	0.966428	1.73976	0.041808	Stationary phase enriched protein; Gcn4p-regulated; induced by amino acid starvation (3-AT); increased transcription by benomyl treatment or in an azole-resistant strain that overexpresses MDR1; biofilm-induced; overlaps orf19.5621
orf19.5735.3		SDN_SDG	-1.01362	0.978453	1.05777	0.873318	2.67045	0.000288109
orf19.5805	DLD1	SDN_SDG	1.16742	0.41711	1.22183	0.258953	2.07715	5.23567e-05	Putative D-lactate dehydrogenase; transcription is specific to white cell type; shows colony morphology-related gene regulation by Ssn6p; transcription is upregulated in both intermediate and mature biofilms; Hap43p-repressed gene
orf19.5809		SDN_SDG	-1.25384	0.215123	-1.10438	0.647254	1.56434	0.0197018	Putative arylformamidase, enzyme of the NAD biosynthesis pathway; Gcn4p-regulated
orf19.5877	ATF1, ATF2	SDN_SDG	-1.22166	0.32687	-1.18184	0.429372	1.52297	0.0432752	Putative alcohol acetyltransferase; caspofungin repressed; expression depends on Tac1p
orf19.6249	HAK1	SDN_SDG	-1.36405	0.0125483	1.24716	0.0951293	1.54649	0.00179367	Putative potassium transporter; similar to Schwanniomyces occidentalis Hak1p; amphotericin B induced; transcriptionally induced upon phagocytosis by macrophage; Hap43p-repressed gene
orf19.6340		SDN_SDG	-1.01555	0.964244	-1.40197	0.0524684	-1.5026	0.0377333	S. cerevisiae ortholog RPB5 has role in transcription from RNA polymerase I promoter, tRNA transcription from RNA polymerase III promoter, transcription from RNA polymerase II promoter
orf19.6673	HEX1	SDN_SDG	1.11074	0.828327	1.12413	0.763478	4.64144	5.20328e-06	Beta-N-acetylhexosaminidase/chitobiase, highly glycosylated enzyme that is secreted to the periplasm and culture medium; required for full virulence; may have role in carbon or nitrogen scavenging; possibly an essential gene (UAU1 method)
orf19.6993	GAP2, GAP1	SDN_SDG	1.35552	0.317413	-1.06472	0.870285	-1.94441	0.0302024	General amino acid permease; ketoconazole, flucytosine repressed; Ssy1p-dependent histidine induction; regulated by Nrg1p, Tup1p; shows colony morphology-related gene regulation by Ssn6p; biofilm- and planktonic growth-induced
orf19.7086		SDN_SDG	1.33484	0.0116872	-1.30633	0.0239312	-1.62874	0.000159985	S. cerevisiae ortholog KAP114 has protein transporter activity, has role in transcription factor import into nucleus and localizes to nucleus, cytoplasm
orf19.7149		SDN_SDG	1.11708	0.699141	-1.30354	0.215939	-1.73966	0.0122864
orf19.717	HSP60	SDN_SDG	1.26766	0.184085	1.14016	0.519783	1.89312	0.000537052	Heat shock protein; soluble in hyphae; regulated by Nrg1p and by iron; expression greater in high iron; heavy metal (cadmium) stress-induced; sumoylation target; protein present in exponential and stationary phase cells; Hap43p-repressed
orf19.7680	CTA26	SDN_SDG	1.28303	0.111759	-1.12529	0.523059	-1.53239	0.0124413	Putative transcriptional activator; downregulated by Efg1p; transcription is upregulated in an RHE model of oral candidiasis; member of a family of telomere-proximal genes; Hap43p-repressed
orf19.944	IFG3	SDN_SDG	1.35925	0.0340953	1.3835	0.0286184	1.86805	0.000120258	Putative D-amino acid oxidase

## Sheet: 2h
Gene	Synonyms	condition	FC_pH8_pH4	adj.p_pH8_pH4	FC_HS_SDG	adj.p_HS_SDG	FC_SDN_SDG	adj.p_SDN_SDG	Function
orf19.1047	ERB1	HS_SDG	-1.13108	0.681428	-1.93871	0.00119828	-1.43657	0.140619	Protein with a predicted role in ribosomal large subunit biogenesis; mutation confers hypersensitivity to 5-fluorocytosine (5-FC), 5-fluorouracil (5-FU), and tubercidin (7-deazaadenosine); hyphal repressed; macrophage repressed
orf19.105	HAL22, MET22	HS_SDG	-1.06345	0.623221	-1.51253	3.78732e-06	-1.06842	0.640819	Putative phosphoadenosine-5'-phosphate (PAP) or 3'-phosphoadenosine 5'-phosphosulfate (PAPS) phosphatase; possible role in sulfur recycling; induced upon biofilm formation; Hap43p-repressed gene
orf19.1055	CDC3	HS_SDG	1.3915	0.0196053	1.85085	5.24985e-06	1.2954	0.0949437	Septin; essential for viability; functional homolog of S. cerevisiae Cdc3p; down-regulation associated with azole resistance; macrophage/pseudohyphal-repressed; virulence-group-correlated expression; gene has intron
orf19.107		HS_SDG	-1.13291	0.432999	-1.89401	5.60597e-07	-1.44794	0.0047459	S. cerevisiae ortholog DHR2 has RNA helicase activity, has role in maturation of SSU-rRNA from tricistronic rRNA transcript (SSU-rRNA, 5.8S rRNA, LSU-rRNA) and localizes to nucleolus
orf19.1144		HS_SDG	-1.11535	0.454018	1.79609	5.20454e-07	-1.23541	0.10685	Early-stage biofilm-induced gene
orf19.1193	GNP1, AGP1	HS_SDG	1.07543	0.922444	3.98809	0.000766935	1.34695	0.658678	Protein similar to asparagine and glutamine permease; fluconazole or caspofungin induced; transcription is regulated by Nrg1p, Mig1p, Tup1p, Gcn2p, Gcn4p, and alkaline regulated by Rim101p; biofilm-induced; fungal-specific
orf19.1233	ADE4	HS_SDG	-1.06166	0.827496	-1.7122	0.000958748	-1.17333	0.505255	Putative phosphoribosylpyrophosphate amidotransferase; flucytosine induced
orf19.1235	HOM3	HS_SDG	-1.42292	0.0289312	-1.80866	8.30628e-05	-1.15362	0.523639	Putative L-aspartate 4-P-transferase; fungal-specific (no human or murine homolog); regulated by Gcn2p and Gcn4p; early-stage biofilm-induced gene
orf19.1277		HS_SDG	1.56165	0.0794136	1.86965	0.00655373	1.38307	0.276732	Hap43p-repressed gene; repressed by Rgt1p; late-stage biofilm-induced gene
orf19.1287		HS_SDG	-1.1909	0.324183	-1.60514	0.000918461	-1.30248	0.120344	Biofilm-induced gene
orf19.1308		HS_SDG	-1.19614	0.283213	-1.65094	0.000251712	-1.27125	0.144476	Predicted membrane transporter, member of the drug:proton antiporter (14 spanner) (DHA2) family, major facilitator superfamily (MFS)
orf19.1333	SNG3	HS_SDG	1.08178	0.742267	1.73071	0.000439141	1.35657	0.0931808	Putative membrane transporter; Hap43p-induced gene; mutation confers hypersensitivity to toxic ergosterol analog; shows colony morphology-related gene regulation by Ssn6p
orf19.1334		HS_SDG	-1.11747	0.47115	1.73724	3.73281e-06	1.34141	0.0221496	Predicted ORF in Assemblies 19, 20 and 21; transcription is repressed in response to alpha pheromone in SpiderM medium
orf19.1364		HS_SDG	1.07273	0.681029	-1.50915	0.000404772	-1.12791	0.472282	Hap43p-repressed gene; constitutive expression independent of MTL or white-opaque status
orf19.1375	LEU42	HS_SDG	-1.04421	0.90474	-1.6392	0.0139829	1.07353	0.859103	Putative alpha-isopropylmalate synthase; fungal-specific (no human/murine homolog); upregulated in the presence of human blood or polymorphonuclear cells; regulated by Gcn2p and Gcn4p; stationary phase enriched protein
orf19.1395		HS_SDG	1.1202	0.740509	1.84282	0.00683997	1.42432	0.202953	S. cerevisiae ortholog PIC2 has inorganic phosphate transmembrane transporter activity, has role in phosphate transport, transmembrane transport and localizes to mitochondrion
orf19.1415	FRE10	HS_SDG	-1.24938	0.72565	-3.0493	0.00867685	-1.58651	0.43535	Major cell-surface ferric reductase under low-iron conditions; 7 transmembrane regions and a secretion signal predicted; repressed by Tup1p, Rim101p, Ssn6p, Hog1p, caspofungin; ciclopirox olamine induced; not required for filamentous growth
orf19.1446	CLB2	HS_SDG	1.08799	0.766421	2.21044	1.64414e-05	-1.06772	0.858457	B-type mitotic cyclin (cyclin-dependent protein kinase regulatory subunit); essential; required for wild-type mitotic exit; role in cell polarization; interacts with catalytic subunit Cdk1p
orf19.1517	ARO3	HS_SDG	-1.32728	0.305343	-1.76027	0.0130076	-1.174	0.663951	3-deoxy-D-arabinoheptulosonate-7-phosphate synthase; aromatic amino acid biosynthesis; GCN-regulated; feedback-inhibited by phenylalanine if expressed in S. cerevisiae; Aro3p and Aro4p catalyze same reaction; decreased in stationary phase
orf19.1575	PRS1, PRS3	HS_SDG	-1.38729	0.00386477	-1.56212	4.1255e-05	-1.35115	0.010401	Phosphoribosylpyrophosphate synthetase; enzyme of purine, pyrimidine, histidine, and tryptophan biosynthesis; essential; flucytosine induced; macrophage/pseudohyphal-induced
orf19.1587	HGT20	HS_SDG	-1.08439	0.790619	-2.26343	2.10104e-05	-1.31111	0.273046	Putative glucose transporter of the major facilitator superfamily; the C. albicans glucose transporter family comprises 20 members; 12 probable membrane-spanning segments; regulated by Nrg1p
orf19.1599		HS_SDG	-1.02233	0.919654	-1.54928	0.000301358	1.03779	0.883893
orf19.1613	ILV2	HS_SDG	-1.24972	0.309581	-1.85866	0.000504649	1.1768	0.548484	Putative acetolactate synthase; regulated by Gcn4p; induced by amino acid starvation (3-AT treatment); stationary phase enriched protein
orf19.1621	GPA2	HS_SDG	1.4438	0.00375831	1.81926	1.55276e-06	1.00858	0.97985	G-protein alpha subunit; regulates filamentous growth; involved in cAMP-mediated glucose signaling; reports differ on role in cAMP-PKA pathway, MAP kinase cascade; Gpr1p C terminus binds Gpa2p; regulates HWP1 and ECE1
orf19.1716	URA3	HS_SDG	-1.47612	0.0866207	-1.96649	0.000908745	-1.32555	0.290659	Orotidine-5'-phosphate decarboxylase, enzyme of pyrimidine biosynthesis; gene used as a molecular genetic marker, but decreased expression when integrated at ectopic chromosomal locations can cause defects in hyphal growth and virulence
orf19.1738	UGP1	HS_SDG	-1.02831	0.918128	1.59378	0.00169392	1.46426	0.018814	Protein similar to UTP-glucose-1-phosphaturidyl transferase; localizes to cell surface of yeast-form cells, but not hyphal cells; Hog1p-downregulated; stationary phase enriched protein
orf19.1756	GPD1	HS_SDG	-1.32215	0.305695	-1.9257	0.00318447	-1.3318	0.331032	Protein similar to S. cerevisiae glycerol-3-phosphate dehydrogenase (enzyme of glycerol biosynthesis); biofilm-induced expression; regulated by Efg1p; regulated by Tsa1p, Tsa1Bp under H2O2 stress conditions
orf19.1779	MP65, SCW4|SCW10	HS_SDG	-1.15537	0.568788	1.82506	0.000966057	1.32487	0.217767	Cell surface mannoprotein; cell-wall glucan metabolism, biofilm, adhesion; adhesin motif; O-glycosylation; induced by heat, germ tube formation, wall regeneration; mycelial antigen; diagnostic marker; fluconazole-repressed
orf19.1832	FCY23, TPN1	HS_SDG	-1.05715	0.818042	-1.60734	0.00111433	-1.05214	0.864475	Putative transporter; Gcn4p-regulated; more similar to S. cerevisiae Tpn1p, which is a vitamin B6 transporter, than to purine-cytosine permeases
orf19.1847	ARO10	HS_SDG	1.31539	0.472317	1.99838	0.0186536	1.5151	0.268894	Aromatic decarboxylase of the Ehrlich fusel oil pathway of aromatic alcohol biosynthesis; pH-regulated (alkaline downregulated); protein abundance is affected by URA3 expression in the CAI-4 strain background
orf19.1915	MPP10	HS_SDG	-1.13811	0.643268	-1.59143	0.0184715	-1.44607	0.104867	Putative SSU processome and 90S preribosome component; downregulated in core stress response; decreased expression in response to prostaglandins
orf19.1932	CFL4, FRE3	HS_SDG	-1.06868	0.862937	-1.68176	0.0206047	1.17776	0.649806	Similar to ferric reductase, C-terminal region; expression greater in low iron; transcription is negatively regulated by Sfu1p; ciclopirox olamine induced; shows colony morphology-related gene regulation by Ssn6p; Hap43p-repressed
orf19.198	ASN1, ASN2	HS_SDG	-1.08472	0.784003	-1.50157	0.0322806	1.03834	0.935861	Putative asparagine synthetase; soluble protein in hyphae; regulated by Rim101p; decreased expression at pH 4 vs pH 8; protein detected during exponential and stationary phases of yeast- form growth
orf19.2003	HNM1	HS_SDG	-1.3435	0.280674	-1.81083	0.00884578	-1.00136	0.9984	Putative choline/ethanolamine transporter; mutation confers hypersensitivity to toxic ergosterol analog; shows colony morphology-related gene regulation by Ssn6p; clade-associated gene expression
orf19.2022		HS_SDG	1.12284	0.852702	2.39053	0.0180494	-1.05303	0.958699
orf19.2028	MXR1	HS_SDG	-1.49826	0.0076532	-1.79762	4.83327e-05	-1.02039	0.96008	Putative methionine sulfoxide reductase; flucytosine induced; Plc1p-regulated; upregulated in the presence of human neutrophils; macrophage regulated (gene induced, protein decreased); possibly adherence-induced
orf19.2090		HS_SDG	-1.06399	0.766487	-1.88498	3.49997e-06	-1.16638	0.40551	Hap43p-induced gene
orf19.2092		HS_SDG	-1.22889	0.107827	-1.79306	7.46594e-07	-1.41127	0.00459745	Putative peroxisomal cystathionine beta-lyase; Gcn4p-regulated
orf19.2151	NAG6, SEY1	HS_SDG	1.24299	0.137919	1.63891	0.000109989	1.30045	0.0738554	Protein required for wild-type mouse virulence and wild-type cycloheximide resistance; putative GTP-binding motif; similar to S. cerevisiae Yor165Wp; in gene cluster that encodes enzymes of GlcNAc catabolism; no human or murine homolog
orf19.2175		HS_SDG	1.36728	0.152024	1.53428	0.0261737	1.10119	0.782953	Putative mitochondrial cell death effector; induced by nitric oxide
orf19.2192	GDH2	HS_SDG	1.8983	0.130775	2.46797	0.0165706	1.3914	0.562685	Putative NAD-specific glutamate dehydrogenase; fungal-specific (no human or murine homolog); transcription is regulated by Nrg1p, Mig1p, Tup1p, and Gcn4p; stationary phase enriched protein; biofilm-induced
orf19.22		HS_SDG	1.04956	0.880344	1.67413	0.00508509	1.15971	0.612911	Transcription is positively regulated by Sfu1p
orf19.2278		HS_SDG	1.1454	0.334473	1.53267	0.000173252	1.21025	0.168058	Putative 20S proteasome assembly protein; filament induced; transcription is induced in response to alpha pheromone in SpiderM medium
orf19.2292		HS_SDG	1.09859	0.872055	2.33438	0.0125556	1.84378	0.125282
orf19.2298	WBP1	HS_SDG	1.19631	0.264987	1.619	0.000286548	1.43322	0.0124424	Putative oligosaccharyltransferase subunit
orf19.2337	ALP1	HS_SDG	-1.25033	0.660008	2.16309	0.0299796	-1.10411	0.894025	Cysteine transporter; fungal-specific (no human or murine homolog)
orf19.2360	URA2	HS_SDG	-1.52486	0.0839956	-1.59919	0.036121	1.37051	0.267963	Putative bifunctional carbamoylphosphate synthetase-aspartate transcarbamylase; flucytosine induced; macrophage/pseudohyphal-induced; intron in 5'-UTR
orf19.2364	MIS11, MIS1	HS_SDG	-1.2641	0.472314	-2.24888	0.00103525	-1.07995	0.881968	Similar to precursor of mitochondrial C1-tetrahydrofolate synthase; putative protein of glycine catabolism; downregulated by Efg1p; fluconazole-induced; stationary phase enriched protein
orf19.2396	IFR2	HS_SDG	1.31163	0.220246	1.75419	0.00267415	1.34176	0.204582	Zinc-binding dehydrogenase; upregulated by benomyl, ciclopirox olamine or alpha pheromone; regulated by oxidative stress (via Cap1p) and osmotic stress (via Hog1p); protein present in exponential and stationary phase; Hap43p-induced gene
orf19.2504	BMS1	HS_SDG	-1.1075	0.668282	-1.68007	0.00157249	-1.49382	0.02709	Putative GTPase; Hap43p-induced gene; mutation confers resistance to 5-fluorocytosine (5-FC); flucytosine induced; decreased expression in response to prostaglandins
orf19.2525	LYS12	HS_SDG	-1.22216	0.348811	-1.50932	0.0184715	1.11515	0.706792	Putative mitochondrial homoisocitrate dehydrogenase; clade-associated gene expression; protein level decreases in stationary phase cultures
orf19.2527		HS_SDG	-1.30537	0.213134	-1.74766	0.00207987	-1.30943	0.241883	Putative protein of unknown function; Hap43p-induced; required for normal biofilm growth; induced upon biofilm formation
orf19.2529		HS_SDG	-1.12329	0.522656	-1.74755	3.67751e-05	-1.1188	0.597598	Predicted ORF in Assemblies 19, 20 and 21; shares similarity with human Pig-H, which is involved in glycosylphosphatidylinositol assembly
orf19.2531	CSP37	HS_SDG	1.80494	0.0833502	-2.70325	0.00114989	-1.61338	0.209205	Plasma membrane, hyphal cell wall protein; role in progression of murine systemic infection; predicted P-loop, divalent cation binding, N-glycosylation sites; expressed in yeast and hyphae; hyphal downregulated; stationary-phase enriched
orf19.2551	MET6	HS_SDG	1.22693	0.565708	-3.13567	1.1558e-05	1.09671	0.858734	Essential 5-methyltetrahydropteroyltriglutamate-homocysteine methyltransferase (cobalamin-independent methionine synthase); antigenic during murine or human systemic infection; heat shock, estrogen, possibly biofilm, and GCN-induced
orf19.2614	RSR1	HS_SDG	1.19379	0.159904	1.77036	5.20454e-07	1.34954	0.0111781	RAS-related protein; GTP/GDP cycling required for wild-type polar bud site selection, hyphal growth guidance; role in systemic virulence in mouse; geranylgeranylation predicted; suppresses S. cerevisiae cdc24-4 mutant heat sensitivity
orf19.2636		HS_SDG	-1.00724	0.967087	-1.57443	4.45684e-07	-1.0813	0.547382
orf19.2738	SUL2, SUL1	HS_SDG	1.04708	0.917838	-3.91537	9.28768e-08	-1.63806	0.0752235	Putative sulfate transporter; transcription is negatively regulated by Sfu1p; induced upon biofilm formation; amphotericin B induced
orf19.2777		HS_SDG	1.3034	0.0475807	1.945	3.06963e-07	1.47439	0.00310643
orf19.287		HS_SDG	-1.20625	0.634582	-1.80588	0.0347595	-1.14616	0.786424	Putative NADH-ubiquinone oxidoreductase subunit; Hap43p-repressed gene; repressed by nitric oxide; identified in detergent-resistant membrane fraction (possible lipid raft component)
orf19.288	MET13	HS_SDG	-1.31232	0.37008	-2.69821	4.1255e-05	1.13177	0.779905	Putative methionine biosynthesis protein; ketoconazole-induced; amphotericin B repressed
orf19.2907.1		HS_SDG	1.20321	0.313268	-1.98572	5.77955e-06	-1.45575	0.0214021	S. cerevisiae ortholog PCC1 has chromatin DNA binding and has role in positive regulation of transcription from RNA polymerase II promoter by pheromones, threonylcarbamoyladenosine metabolic process
orf19.2943		HS_SDG	1.12691	0.656059	-1.51012	0.0281643	-1.29558	0.283656
orf19.2951	HOM6	HS_SDG	-1.3033	0.440212	-1.77951	0.0317955	-1.15922	0.752864	Putative homoserine dehydrogenase; Gcn4p-regulated; induced in response to amino acid starvation (3-ATtreatment); macrophage-induced protein; protein level decreases in stationary phase cultures
orf19.2982		HS_SDG	-1.04772	0.856064	-1.53114	0.00417878	-1.10665	0.681365
orf19.2988		HS_SDG	-1.47956	0.0788052	-1.54557	0.0329923	-1.1665	0.631966	Biofilm-induced gene
orf19.2990	XOG1, EXG1	HS_SDG	1.17275	0.668282	1.71883	0.0387946	1.04871	0.942061	Exo-1,3-beta-glucanase; 5 glycosyl hydrolase family member; affects sensitivity to chitin and glucan synthesis inhibitors; not required for yeast-to-hyphal transition or for virulence in mouse systemic infection; Hap43p-induced gene
orf19.300	AIP2, DLD2	HS_SDG	1.17296	0.345151	-1.51183	0.00235727	-1.0062	0.986466	Putative actin interacting protein; regulated by Gcn4p; induced in response to amino acid starvation (3-aminotriazole treatment); repressed in the presence of elevated CO2
orf19.3010.1	ECM33	HS_SDG	1.15265	0.61209	1.75416	0.0047102	1.03103	0.956398	GPI-anchored cell wall protein; mutants show cell-wall defects and reduced adhesion, host cell damage, and endocytosis; mutant infection is immunoprotective in murine model; fluconazole-induced; caspofungin repressed
orf19.3022		HS_SDG	-1.32725	0.0165712	-1.53696	0.000114101	-1.16971	0.280072	S. cerevisiae ortholog RSM24 has structural constituent of ribosome and localizes to mitochondrial small ribosomal subunit
orf19.3097	PDA1	HS_SDG	1.22724	0.500959	-1.69627	0.0217771	-1.56214	0.0920548	Putative pyruvate dehydrogenase alpha chain; fluconazole-induced; protein present in exponential and stationary growth phase yeast cultures; Hap43p-induced gene
orf19.3104	YDC1	HS_SDG	-1.00348	0.992991	1.64002	0.0413204	1.40982	0.261215	Protein with Mob2p-dependent hyphal regulation; transcription is regulated by Nrg1p and Mig1p; Hap43p-repressed gene
orf19.3106	MET16	HS_SDG	-1.19764	0.201899	-1.83199	1.16855e-06	-1.31956	0.0392408	Putative 3'-phosphoadenylsulfate reductase; sulfur amino acid metabolism; reports differ on regulation during biofilm formation; fungal-specific; possibly an essential gene, disruptants not obtained by UAU1 method; Hap43p-repressed gene
orf19.3191		HS_SDG	-1.15154	0.587522	1.56217	0.0183357	1.05634	0.889689
orf19.3221	CPA2	HS_SDG	-1.14049	0.838472	-5.11266	2.5088e-05	1.15305	0.854172	Putative arginine-specific carbamoylphosphate synthetase; protein enriched in stationary phase yeast cultures; transcription is upregulated in both intermediate and mature biofilms
orf19.3222		HS_SDG	1.0096	0.982463	-2.50413	1.09588e-05	-1.20135	0.56091	S. cerevisiae ortholog YGR125W localizes to fungal-type vacuole
orf19.3288	NMA111	HS_SDG	1.14949	0.635458	-2.1458	0.000199491	-1.52028	0.0762259	Putative serine protease and general molecular chaperone; macrophage-induced gene; downregulated in core stress response; fungal-specific (no human or murine homolog); merged with orf19.3288.1 in Assembly 21
orf19.3341		HS_SDG	-1.25026	0.296013	-1.52063	0.0181347	-1.20633	0.447471	Putative tRNA-Arg synthetase; essential; genes encoding ribosomal subunits, translation factors, and tRNA synthetases are downregulated upon phagocytosis by murine macrophage; downregulated by growth in the mouse cecum
orf19.3355	ISN1	HS_SDG	1.45389	0.0319194	2.01374	1.92652e-05	1.47436	0.0300509	Putative inosine 5'-monophosphate 5'-nucleotidase; fungal-specific (no human or murine homolog)
orf19.3414	SUR7	HS_SDG	1.21988	0.113505	1.60199	2.62733e-05	1.02644	0.918414	Protein required for normal cell wall, plasma membrane, cytoskeletal organization, endocytosis; localizes to eisosome subdomains of plasma membrane; four transmembrane motifs; mutant shows ectopic, chitin-rich cell wall; fluconazole-induced
orf19.3433	OYE23	HS_SDG	-1.28835	0.0516191	1.51684	0.000490775	1.36397	0.0174166	Putative NAPDH dehydrogenase; induced by nitric oxide, benomyl; oxidative stress-induced via Cap1p; fungal-specific (no human or murine homolog); Hap43p-repressed gene
orf19.3438		HS_SDG	1.20802	0.161783	1.55432	0.000169915	1.39323	0.00862042	S. cerevisiae ortholog SCJ1 has chaperone binding, has role in response to unfolded protein, protein folding in endoplasmic reticulum, ER-associated protein catabolic process and localizes to endoplasmic reticulum lumen
orf19.3456		HS_SDG	1.01764	0.918128	1.55663	2.69238e-06	1.14935	0.227342	Predicted ORF in Assemblies 19, 20 and 21; possibly an essential gene, disruptants not obtained by UAU1 method
orf19.3564	RPC40	HS_SDG	-1.31935	0.0969627	-1.65232	0.000744754	-1.41596	0.0362701	Puttive RNA polymerase; protein level decreases in stationary phase cultures; Hap43p-induced gene
orf19.3704.1		HS_SDG	-1.23447	0.177691	-1.61892	0.000336937	-1.47459	0.00716934	S. cerevisiae ortholog RSM19 has structural constituent of ribosome and localizes to mitochondrial small ribosomal subunit
orf19.3707	YHB1	HS_SDG	-2.54783	0.0572772	2.74605	0.0269598	1.37304	0.668748	Nitric oxide dioxygenase, acts in nitric oxide scavenging/detoxification; role in virulence in mouse; transcription activated by NO, macrophage interaction; hyphal downregulated; mRNA binds to She3p; Hap43p-repressed
orf19.3743		HS_SDG	1.34867	0.00386477	1.7926	3.791e-08	1.40569	0.00112634
orf19.3771		HS_SDG	1.0147	0.976723	-4.1255	2.17757e-08	-1.31798	0.394019
orf19.3778		HS_SDG	-1.26147	0.106972	-1.69572	3.97899e-05	-1.45165	0.0066881	Hap43p-induced gene; mutation confers hypersensitivity to 5-fluorocytosine (5-FC), 5-fluorouracil (5-FU); downregulated in core stress response; decreased expression in response to prostaglandins
orf19.3779		HS_SDG	-1.12139	0.421232	-1.54579	7.92391e-05	-1.3038	0.0298633
orf19.3822	SCS7	HS_SDG	1.17487	0.492971	1.66232	0.00417878	1.31463	0.21432	Putative ceramide hydroxylase; transcription is regulated by Nrg1p; transcriptionally regulated by iron; expression greater in high iron; fluconazole-induced; Hap43p-repressed
orf19.3846	LYS4	HS_SDG	-1.23449	0.338994	-2.27255	5.22309e-06	-1.34398	0.17224	Homoaconitase; regulated by Gcn4p, Gcn2p; induced in response to amino acid starvation (3-AT treatment); upregulated in the presence of human whole blood or polymorphonuclear (PMN) cells; Hap43p-repressed gene
orf19.3861	SIS1	HS_SDG	-1.19424	0.441099	1.62517	0.00650998	1.32779	0.19497	Putative Type II HSP40 co-chaperone; macrophage/pseudohyphal-repressed; heavy metal (cadmium) stress-induced; heterozygous null mutant displays sensitivity to virgineone
orf19.387	GCR3, STO1	HS_SDG	-1.20577	0.210236	-1.59044	0.00025752	-1.16918	0.363321	Functional homolog of S. cerevisiae Gcr3p, which acts in regulation of glycolytic genes; no intron predicted, in contrast to intron in S. cerevisiae GCR3 gene
orf19.3877		HS_SDG	1.39028	0.0464443	-1.62516	0.00138347	-1.40394	0.0473689	Predicted ORF in Assemblies 19, 20 and 21; previously merged with orf19.3878; unmerged from orf19.3878 in a revision of Assembly 21
orf19.3888	PGI1	HS_SDG	1.07297	0.851703	1.67222	0.0206421	1.14162	0.724707	Putative glucose-6-phosphate isomerase, enzyme of glycolysis; antigenic in human; Efg1p-regulated; induced in biofilm, upon adherence to polystyrene; downregulated by human neutrophils, upon phagocytosis
orf19.3954		HS_SDG	1.01041	0.971928	1.52441	0.0027097	1.02252	0.954531	S. cerevisiae ortholog PSD2 has phosphatidylserine decarboxylase activity, has role in phosphatidylcholine biosynthetic process and localizes to endosome
orf19.3962	HAS1	HS_SDG	-1.25522	0.260964	-1.70831	0.00134251	-1.48991	0.0312853	Functional homolog of S. cerevisiae Has1p, which is a nucleolar protein of the DEAD-box ATP-dependent RNA helicase family that is involved in biogenesis of the ribosome, particularly the small (40S) subunit; caspofungin-downregulated
orf19.4040	ILV3	HS_SDG	-1.50893	0.158123	-2.25018	0.00127132	-1.18799	0.682087	Putative dihydroxyacid dehydratase; upregulated in biofilm; repressed by nitric oxide; macrophage-induced protein; farnesol-downregulated; protein present in exponential and stationary growth phase; Hap43p-repressed gene
orf19.4046		HS_SDG	1.45943	0.0167258	1.72633	0.000245749	1.01128	0.977581	Putative transcription factor containing a Zn(2)-Cys(6) binuclear cluster
orf19.4076	MET10	HS_SDG	-1.38893	0.159214	-2.05941	0.000358005	-1.37609	0.202443	Sulfite reductase; role in sulfur amino acid metabolism; biofilm-induced expression; upregulated in the presence of human whole blood or polymorphonuclear (PMN) cells; Hog1p-induced; possibly adherence-induced
orf19.4082	DDR48	HS_SDG	1.67951	0.188565	2.70975	0.00327921	1.79055	0.154306	Immunogenic stress-associated protein; regulated by filamentous growth pathways; induced by benomyl, caspofungin, ketoconazole or in azole-resistant strain; Hog1p, farnesol, alkaline downregulated; stationary phase enriched; biofilm-induced
orf19.409		HS_SDG	-1.29012	0.335053	1.79374	0.00645153	1.52779	0.0872695	Plasma membrane-localized protein; similar to S. cerevisiae Aim38p; Hap43p-repressed gene; late-stage biofilm-induced gene
orf19.4099	ECM17, MET5	HS_SDG	-1.4136	0.373138	-2.62535	0.00175505	-1.04591	0.957354	Enzyme of sulfur amino acid biosynthesis; putative role in regulation of cell wall biogenesis; upregulated in biofilm; possibly adherence-induced; regulated by Tsa1p/Tsa1Bp in H2O2 stress; Gcn4p-regulated; Tbf1p-activated; Hap43p-repressed
orf19.4127		HS_SDG	-1.04139	0.875003	1.56182	0.00264528	1.49465	0.0123673	S. cerevisiae ortholog LSB3 has role in actin cortical patch localization and localizes to mitochondrion, cellular bud neck
orf19.4172		HS_SDG	-1.2291	0.514262	-2.05155	0.00212929	1.0472	0.938849
orf19.4177	HIS5	HS_SDG	-1.4878	0.000835237	-1.62622	2.63217e-05	-1.4795	0.00120391	Putative histidinol-phosphate aminotransferase; Gcn4p-regulated; protein present in exponential and stationary growth phase yeast cultures
orf19.4265	UAP1, QRI1	HS_SDG	1.26025	0.201899	2.0927	3.1392e-06	1.28431	0.188405	UDP-N-acetylglucosamine pyrophosphorylase, catalyzes biosynthesis of UDP-N-acetylglucosamine from UTP and N-acetylglucosamine 1-phosphate; functional homolog of S. cerevisiae Qri1p; alkaline upregulated
orf19.4304	GAP1	HS_SDG	1.22249	0.778796	2.82374	0.0227853	1.42018	0.627531	Amino acid permease; antigenic in human/mouse; 10-12 transmembrane regions; regulated by nitrogen source; alkaline, GlcNAc, phagocytosis, biofilm induced; not required for virulence in mouse systemic infection; fungal-specific
orf19.4335	TNA1	HS_SDG	-1.09976	0.835778	-2.9098	9.98721e-05	1.28591	0.545848	Putative nicotinic acid transporter; fungal-specific (no human or murine homolog); detected at germ tube plasma membrane by mass spectrometry; transcriptionally induced upon phagocytosis by macrophage
orf19.4336	RPS5	HS_SDG	-1.17952	0.667906	-1.76449	0.0355329	-1.46243	0.267963	Ribosomal protein S5; macrophage/pseudohyphal-induced after 16 h; genes encoding cytoplasmic ribosomal subunits, translation factors, tRNA synthetases are downregulated upon phagocytosis by murine macrophage; Hap43p-induced gene
orf19.4351		HS_SDG	-1.00683	0.984147	1.50649	0.0137673	1.34504	0.131074
orf19.4459		HS_SDG	-1.34625	0.0666903	-1.61207	0.00115688	-1.27174	0.184096	Protein similar to S. cerevisiae Ynl234wp, which is a putative heme-binding stress-related protein; transposon mutation affects filamentous growth
orf19.4492		HS_SDG	-1.11458	0.617056	-1.53727	0.00526594	-1.30832	0.144463	S. cerevisiae ortholog EBP2 has role in nuclear division, rRNA processing and localizes to nucleolus, preribosome, large subunit precursor
orf19.4506	LYS22	HS_SDG	-1.85605	0.0851518	-5.14442	9.44506e-07	-1.2855	0.628017	Putative homocitrate synthase; fungal-specific (no human or murine homolog); repressed by nitric oxide and by hypoxia; protein level decreases in stationary phase cultures; induced by ketoconazole
orf19.4583		HS_SDG	-1.08628	0.675914	-1.6158	0.000392363	-1.03103	0.92136	Predicted ORF in Assemblies 19, 20 and 21; possibly an essential gene, disruptants not obtained by UAU1 method
orf19.4587	HGH1	HS_SDG	-1.18808	0.368817	-1.62868	0.00137385	-1.14534	0.563146	Putative HMG1/2-related protein; transcription is regulated by Mig1p
orf19.4630	CPA1	HS_SDG	-1.26095	0.559504	-4.6031	4.45684e-07	-1.29179	0.563146	Putative carbamoyl-phosphate synthase subunit; alkaline downregulated; transcription is upregulated in both intermediate and mature biofilms
orf19.4631	ERG251	HS_SDG	1.61904	0.291904	2.55377	0.0133028	1.02664	0.979913	C-4 sterol methyl oxidase with a role in ergosterol biosynthesis; Hap43p-induced; ketoconazole-induced; amphotericin B, caspofungin repressed; possibly an essential gene, disruptants not obtained by UAU1 method
orf19.4650	ILV6	HS_SDG	-1.29766	0.144545	-1.57478	0.00351907	-1.10196	0.71199	Putative regulatory subunit of acetolacetate synthase ; fungal-specific (no human or murine homolog); alkaline upregulated; regulated by Gcn2p and Gcn4p; protein present in exponential and stationary growth phase yeast cultures
orf19.4716	GDH3	HS_SDG	-1.74535	0.159953	-3.62035	0.000184489	-1.98457	0.086097	NADP-glutamate dehydrogenase; hyphal downregulated; regulated by Nrg1p, Plc1p; Efg1p-downregulated; upregulated by Rim101p at pH 8; ciclopirox, ketoconazole induced; repressed by hypoxia; protein present in exponential and stationary phases
orf19.4733	YMC2	HS_SDG	-1.46336	0.00870173	-1.77187	3.67751e-05	-1.0969	0.686996	Putative mitochondrial carrier protein; Gcn4p-regulated; induced upon biofilm formation
orf19.4788	ARG5,6	HS_SDG	-1.18768	0.681428	-3.23572	4.35222e-05	-1.02199	0.977581	Arginine biosynthetic enzyme activities; in S. cerevisiae, processed into distinct polypeptides with acetylglutamate kinase (Arg6p) activity and acetylglutamate-phosphate reductase (Arg5p) activity; Gcn4p regulated; alkaline downregulated
orf19.4819		HS_SDG	-1.04359	0.867594	-1.61755	0.000982781	-1.39758	0.0403005	Predicted ORF in Assemblies 19, 20 and 21; transcription detected in high-resolution tiling array experiments
orf19.4897		HS_SDG	-1.00019	0.999516	1.66767	1.11818e-05	1.31799	0.0296683	S. cerevisiae ortholog SFH5 has phosphatidylinositol transporter activity, has role in phospholipid transport and localizes to microsome, cortical endoplasmic reticulum, cytosol
orf19.4907		HS_SDG	-1.20024	0.72562	2.08495	0.0367781	1.55212	0.339945	Putative protein of unknown function; Hap43p-repressed gene; increased transcription is observed upon fluphenazine treatment; possibly transcriptionally regulated by Tac1p; induced by nitric oxide; fungal-specific (no human/murine homolog
orf19.491		HS_SDG	1.22316	0.160991	1.5226	0.000717057	1.3297	0.0400425	Endoplasmic reticulum (ER) protein-translocation complex subunit
orf19.4933	FAD3	HS_SDG	-1.41188	0.328877	-2.35857	0.00267415	-1.1409	0.806591	Omega-3 fatty acid desaturase, involved in production of alpha-linolenic acid, which is a major component of membranes; caspofungin induced; Plc1p-regulated; shows colony morphology-related gene regulation by Ssn6p
orf19.4982		HS_SDG	1.08111	0.67634	1.64574	9.74215e-05	1.14103	0.472282
orf19.501		HS_SDG	-1.14283	0.415938	-1.71264	2.8624e-05	-1.3408	0.0518092	S. cerevisiae ortholog NOP2 localizes to preribosome, large subunit precursor
orf19.5025	MET3	HS_SDG	-1.69776	0.0910775	-2.39863	0.00184325	1.13319	0.81237	ATP sulfurlyase of sulfate assimilation; repressed by Met or Cys, Sfu1p, or in fluconazole-resistant isolate; strongly induced on biofilm formation, even in presence of Met and Cys; Hog1p-, caspofungin-, white phase-induced
orf19.5032	SIM1	HS_SDG	-1.54247	0.0742062	-1.81066	0.00726018	1.04921	0.924238	Putative adhesin-like protein involved in cell wall maintenance, redundant with Sun41p; possibly secreted; macrophage-downregulated gene; transcription is negatively regulated by Rim101p, Cyr1p, Ras1p
orf19.5036		HS_SDG	1.10614	0.462669	-1.65022	3.00915e-06	-1.43486	0.00108228
orf19.5038		HS_SDG	-1.07219	0.768475	-1.87129	3.75285e-05	1.06486	0.827423	S. cerevisiae ortholog TRM3 has tRNA (guanine) methyltransferase activity, has role in tRNA methylation and localizes to cytoplasm
orf19.5059	GCS1, GSH1	HS_SDG	-1.03166	0.897452	-1.51216	0.00189312	-1.22093	0.235728	Gamma-glutamylcysteine synthetase; enzyme of glutathione synthesis, required for virulence; induced on early/intermediate biofilm formation, in low iron, H2O2, Cd, or presence of human neutrophils; possibly adherence-induced
orf19.5062		HS_SDG	1.00476	0.9884	-1.84765	0.000138316	-1.4925	0.0235368
orf19.5078		HS_SDG	1.20703	0.336909	1.86333	8.10886e-05	1.12917	0.630955	Hap43p-repressed gene
orf19.51		HS_SDG	-1.24043	0.0954854	-1.52059	0.00028781	-1.13733	0.426944	Ortholog of C. glabrata CAGL0M07722g
orf19.518		HS_SDG	-1.28712	0.0796119	-1.72996	2.78367e-05	-1.33144	0.0498744	S. cerevisiae ortholog NCL1 has tRNA (cytosine-5-)-methyltransferase activity, has role in tRNA methylation and localizes to nucleus
orf19.5180	PRX1	HS_SDG	1.14163	0.778299	-3.04233	0.000174173	-1.12471	0.840842	Putative cysteine peroxidase; transcriptionally induced by interaction with macrophage; fluconazole induced; Fkh2p-downregulated; caspofungin repressed; protein present in exponential and stationary growth phase yeast cultures
orf19.5211	IDP1	HS_SDG	-1.22793	0.328877	-2.44658	4.76958e-07	-1.16118	0.569886	Putative isocitrate dehydrogenase; transcriptionally induced by interaction with macrophage; alkaline upregulated
orf19.5263	SER33, SER3	HS_SDG	-1.12205	0.602733	-1.62709	0.00184434	-1.24251	0.288549	Predicted enzyme of amino acid biosynthesis; Gcn4p-regulated; upregulated in biofilm; protein present in exponential and stationary growth phase yeast cultures; S. cerevisiae ortholog is Gcn4p regulated
orf19.5293		HS_SDG	1.06498	0.752823	-1.72717	2.6633e-05	-1.41787	0.0125374
orf19.5351	TIF11	HS_SDG	1.09839	0.760803	-1.65329	0.0126701	-1.35292	0.225472	Translation initiation factor eIF1a; possibly transcriptionally regulated upon hyphal formation; genes encoding ribosomal subunits, translation factors, and tRNA synthetases are downregulated upon phagocytosis by murine macrophage
orf19.5356		HS_SDG	-1.18752	0.235894	-1.55725	0.000272584	-1.22225	0.177367	Predicted ORF in Assemblies 19, 20 and 21; downregulated during core stress response
orf19.54	RHD1	HS_SDG	-1.44375	0.227099	-2.37845	0.000712836	-1.57675	0.137222	Putative beta-mannosyltransferase, required for the addition of beta-mannose to the acid-labile fraction of cell wall phosphopeptidomannan; member of a 9-gene family; transcriptionally regulated on yeast-hyphal and white-opaque switches
orf19.5445	GLO3	HS_SDG	1.16493	0.268925	1.59575	4.26725e-05	1.35362	0.0146379	S. cerevisiae ortholog GLO3 has ARF GTPase activator activity and has role in COPI coating of Golgi vesicle, retrograde vesicle-mediated transport, Golgi to ER, ER to Golgi vesicle-mediated transport
orf19.548	CDC10	HS_SDG	1.19498	0.355054	1.96824	1.42225e-05	1.19206	0.413137	Septin, required for wild-type cell, hyphal, or chlamydospore morphology; role in virulence and kidney tissue invasion in a mouse model of systemic infection; forms ring at sites of cell division and filaments in mature chlamydospore
orf19.5484	SER1	HS_SDG	-1.36368	0.079649	-1.70621	0.00077532	-1.02121	0.961505	Putative 3-phosphoserine aminotransferase with a predicted role in serine and glycine biosynthesis; protein present in exponential and stationary yeast growth phases
orf19.550	PDX3	HS_SDG	-1.12645	0.519331	-1.74371	4.85868e-05	-1.24468	0.193685	Pyridoxamine-phosphate oxidase; transcription regulated by yeast-hyphal switch and by Nrg1p, Mig1p, Tup1p; caspofungin repressed; present in exponential and stationary phase yeast cultures; Hap43p-repressed; planktonic growth-induced
orf19.5519	GCV1	HS_SDG	-1.04649	0.898335	-1.65796	0.0107981	1.05892	0.891256	Putative T subunit of glycine decarboxylase; transcription is negatively regulated by Sfu1p
orf19.5550	MRT4	HS_SDG	-1.33317	0.123909	-1.53791	0.00942351	-1.18946	0.45799	Putative mRNA turnover protein; Hap43p-induced gene; mutation confers hypersensitivity to tubercidin (7-deazaadenosine); transcription is upregulated in both intermediate and mature biofilms
orf19.5595	SHE3	HS_SDG	1.34873	0.00207339	1.59163	1.33668e-06	1.33652	0.00359073	mRNA-binding protein that localizes specific mRNAs to daughter yeast-form cells and to hyphal tips; required for normal filamentous growth and host epithelial cell damage; ortholog of S. cerevisiae She3p but set of target mRNAs differs
orf19.5610	ARG3	HS_SDG	-1.02991	0.970183	-3.65626	0.000793814	-1.05852	0.957354	Putative ornithine carbamoyltransferase; Gcn4p-regulated; Hap43p-induced gene; repressed in alkalinizing medium
orf19.5615	AYR2	HS_SDG	1.03463	0.919952	1.56218	0.019198	1.40888	0.124956	Putative NADPH-dependent 1-acyl dihydroxyacetone phosphate reductase; shows colony morphology-related gene regulation by Ssn6p
orf19.5636	RBT5	HS_SDG	4.22811	0.0503496	7.07775	0.00399652	2.03001	0.464832	GPI-anchored cell wall protein involved in hemoglobin utilization; transcript regulated by Rfg1p, Rim101p, Tbf1p, iron; repressed by Sfu1p, Hog1p, Tup1p; induced by serum, alkaline pH, ketoconazole, ciclopirox olamine, Hap43p, biofilm
orf19.5639	HIS4	HS_SDG	-1.29707	0.0322072	-1.57283	5.92391e-05	-1.10282	0.577804	Multifunctional enzyme that catalyzes three steps of histidine biosynthesis, with phosphoribosyl-AMP cyclohydrolase, phosphoribosyl-ATP diphosphatase, and histidinol dehydrogenase activities; required for wild-type adhesion to human calls
orf19.5645	MET15, MET17	HS_SDG	-1.18626	0.442818	-2.2586	3.31385e-06	-1.19857	0.458034	O-acetylhomoserine O-acetylserine sulfhydrylase; involved in sulfur amino acid biosynthesis; immunogenic; Hog1p, biofilm, possibly adherence-induced; brown colony color of homozygous mutant in Pb(2+) medium is visual selection marker
orf19.576	CTF8	HS_SDG	-1.15344	0.82442	2.45407	0.0211077	1.10179	0.909906	Putative kinetochore protein with a predicted role in sister chromatid cohesion; repressed during the mating process; biofilm-induced gene
orf19.5809		HS_SDG	-1.07171	0.810758	-2.05924	4.46405e-05	-1.04391	0.914484	Putative arylformamidase, enzyme of the NAD biosynthesis pathway; Gcn4p-regulated
orf19.5811	MET1	HS_SDG	-1.46838	0.141142	-2.17449	0.000616472	-1.12656	0.772017	Putative uroporphyrin-3 C-methyltransferase, methionine biosynthesis enzyme; upregulated by human whole blood or polymorphonuclear (PMN) cells; Hog1p-induced; fungal-specific (no human or murine homolog); Hap43p-repressed
orf19.5832	HPT1	HS_SDG	-1.24909	0.309858	-1.51981	0.0204497	-1.4417	0.0747078	Putative hypoxanthine-guanine phosphoribosyltransferase; protein abundance is affected by URA3 expression in the CAI-4 strain background; protein level decrease in stationary phase cultures
orf19.5848		HS_SDG	1.05406	0.87755	1.55494	0.0350692	1.4375	0.140619	Late-stage biofilm-induced gene
orf19.5884		HS_SDG	1.04715	0.830069	-1.61111	0.000206808	-1.26729	0.120591	Putative nucleolar preribosomal-associated protein; decreased transcription is observed upon benomyl treatment or in an azole-resistant strain that overexpresses MDR1
orf19.5906	ADE2	HS_SDG	-1.08684	0.802987	-1.66261	0.0143048	1.271	0.395223	Phosphoribosylaminoimadazole carboxylase; role in adenine biosynthesis; required for normal growth and virulence in immunosuppressed mouse infection; not induced in GCN response, in contrast to S. cerevisiae ADE2; stationary phase-enriched
orf19.5908	TEC1	HS_SDG	1.3249	0.131463	1.76342	0.0005022	1.16988	0.515257	TEA/ATTS transcription factor involved in pheromone response in white cells, regulates hypha-specific genes, wild-type biofilm formation; regulates BCR1; transcription regulated by Cph2p in some conditions; alkaline-, and biofilm-induced
orf19.5960	NCE102	HS_SDG	1.11823	0.667906	1.54994	0.0162473	1.19413	0.500105	Protein involved in non classical protein export; localized to plasma membrane; Hap43p-induced gene; late-stage biofilm-induced
orf19.5964	ARF2, ARF2|ARF1	HS_SDG	1.28426	0.324427	1.52025	0.0468379	1.2393	0.464429	Putative ADP-ribosylation factor; mutation confers hypersensitivity to Brefeldin A
orf19.5968	RDI1	HS_SDG	1.44735	0.0187131	2.30152	1.03148e-07	1.44575	0.0229809	Putative rho GDP dissociation inhibitor; transposon mutation affects filamentous growth; farnesol-, filament-induced; regulated by Nrg1p, Tup1p; protein levels decrease in stationary phase yeast cultures
orf19.6010	CDC5	HS_SDG	1.07306	0.806635	1.54417	0.0151078	1.12296	0.694221	Polo-like kinase; member of conserved Mcm1p regulon; depletion causes defects in spindle elongation and Cdc35p-dependent filamentation; virulence-group-correlated expression; likely an essential gene; disruptants not obtained by UAU1 method
orf19.6034	TUB2	HS_SDG	1.35186	0.00934462	1.77882	5.20454e-07	1.08056	0.669218	Beta-tubulin; functional homolog of ScTub2p; hyphal-induced; fluconazole-induced; gene has two introns; overproduction causes inviability in S. cerevisiae; slow growth, increased white-to opaque switching in ectopic expression strains
orf19.6047	TUF1	HS_SDG	-1.15607	0.590603	-1.51869	0.0328321	-1.12251	0.72665	Translation elongation factor TU; macrophage/pseudohyphal-induced; genes encoding ribosomal subunits, translation factors, tRNA synthetases are downregulated upon phagocytosis by murine macrophage; levels decrease in stationary phase cells
orf19.6078.1	RFC52	HS_SDG	-1.02864	0.941869	2.15931	0.000108231	-1.01491	0.977581	Putative replication factor C complex protein; periodic mRNA expression, peak at cell-cycle G1/S phase; overlaps orf19.6079
orf19.6214	ATC1, ATH1	HS_SDG	-1.19791	0.374391	-1.7538	0.000501875	1.18975	0.447438	Cell wall acid trehalase; catalyzes hydrolysis of the disaccharide trehalose; similar to S. cerevisiae vacuolar acid trehalase (Ath1p); Hap43p-repressed gene
orf19.6217	PGA63, SEC31	HS_SDG	1.30699	0.0774435	1.60176	0.000564914	1.39887	0.0262093	S. cerevisiae ortholog SEC31 has structural molecule activity, has role in COPII-coated vesicle budding and localizes to COPII vesicle coat, mating projection tip
orf19.6237	RAC1	HS_SDG	1.27143	0.0319194	1.50845	7.77188e-05	1.44954	0.000775018	G-protein of RAC subfamily; required for embedded filamentous growth, not for serum-induced hyphal growth; dynamic localization at plasma membrane and nucleus; similar to, but not interchangeable with, Cdc42p; lacks S. cerevisiae homolog
orf19.6257	GLT1	HS_SDG	1.14397	0.81811	-2.14197	0.0348265	-1.86284	0.144066	Putative glutamate synthase; alkaline downregulated; transcription is downregulated in both intermediate and mature biofilms
orf19.6264.3		HS_SDG	1.16199	0.517547	1.61913	0.00526594	1.39094	0.100389	S. cerevisiae ortholog YIP3 has role in ER to Golgi vesicle-mediated transport and localizes to ER to Golgi transport vesicle, endoplasmic reticulum, Golgi apparatus
orf19.6389		HS_SDG	1.29277	0.305343	1.53556	0.0391863	1.26207	0.410032
orf19.6402	CYS3	HS_SDG	-1.01788	0.962519	-1.55311	0.0180834	-1.04594	0.914121	Cystathionine gamma-lyase; upregulated by alkaline, biofilm, amphotericin B, heavy metal (cadmium) stress, oxidative stress (via Cap1p); possibly adherence-induced; Hog1p regulated; levels decrease in stationary phase yeast cells
orf19.6500	ECM42, ARG7	HS_SDG	-1.25319	0.304303	-2.55036	5.20454e-07	-1.37984	0.132119	Putative ornithine acetyltransferase; fungal-specific (no human or murine homolog); Gcn2p-, Gcn4p-regulated; clade-specific gene expression; possibly an essential gene, disruptants not obtained by UAU1 method
orf19.6514	CUP9	HS_SDG	-1.30823	0.168176	1.54543	0.0105189	1.38051	0.101454	Genecupregulated in clinical isolates from HIV+ patients with oral candidiasis; transcription reduced upon yeast-hyphal switch; ketoconazole-induced; Plc1p-regulated; shows colony morphology-related Ssn6p regulation; biofilm-induced gene
orf19.6536	IQG1	HS_SDG	1.1711	0.248774	1.74903	1.82757e-06	1.01855	0.952745	Component of actomyosin ring at bud neck; cell-cycle regulated serine phosphorylation at CDK sites regulates association with formins Bni1p and Bnr1p, Iqg1p degradation, and ring disassembly; mutation causes severe cytokinetic defects
orf19.6548	ISU1	HS_SDG	-1.05196	0.818961	-1.80371	1.34788e-05	-1.30095	0.091688	Protein with similarity to NifU; possible role in iron-sulfur cluster biogenesis; transcriptionally regulated by iron; expression greater in low iron; transcription is upregulated in both intermediate and mature biofilms
orf19.657	SAM2	HS_SDG	-1.05518	0.872893	-1.71129	0.00548264	-1.04666	0.917853	S-adenosylmethionine synthetase, localizes to surface of hyphal cells, but not yeast-form cells; possible biofilm-induced expression (reports differ); alkaline upregulated; Hog1p-induced; farnesol-downregulated
orf19.6570	NUP	HS_SDG	-1.05516	0.711664	-1.53767	1.19855e-05	-1.32656	0.00675117	Nucleoside permease; adenosine and guanosine are substrates, whereas cytidine, adenine, guanine, uridine, uracil are not; similar to a nucleoside permease of S. pombe; possibly processed by Kex2p
orf19.6573	BEM2	HS_SDG	1.34993	0.0880021	1.57917	0.00395262	1.0124	0.976768	Putative Rho1p GTPase activating protein (GAP); serum-induced transcription
orf19.6601.1	YKE2	HS_SDG	1.04431	0.840598	1.58847	0.00028781	1.17997	0.330576	Possible cytoskeletal modulator; transcription induced upon yeast-to-hyphal switch; regulated by Nrg1p, Tup1p; late-stage biofilm-induced gene
orf19.6610		HS_SDG	1.18265	0.368817	1.5034	0.00644421	1.22276	0.303644
orf19.6632	ACO2	HS_SDG	-1.42913	0.0651789	-1.82166	0.000649329	-1.22933	0.395223	Putative aconitate hydratase 2; transcriptionally regulated by iron; expression greater in high iron; regulated by Gcn4p; repressed by amino acid starvation (3-aminotriazole treatment); protein levels decrease in stationary phase yeast
orf19.67		HS_SDG	-1.02601	0.918128	1.50058	0.00293189	1.14054	0.513856
orf19.6702	DED81	HS_SDG	-1.33687	0.141999	1.74545	0.00114989	1.41952	0.0774491	Putative tRNA-Asn synthetase; genes encoding ribosomal subunits, translation factors, tRNA synthetases are downregulated upon phagocytosis by murine macrophage; protein enriched in stationary phase yeast cultures
orf19.6706	GYP7	HS_SDG	-1.0476	0.878346	-1.55247	0.0125896	-1.45433	0.0574151	Protein similar to S. cerevisiae Gyp7p (GTPase-activating protein for Ypt1p); caspofungin-induced
orf19.6718		HS_SDG	-1.06916	0.622265	-1.55304	5.43388e-06	-1.3207	0.0066025
orf19.6720		HS_SDG	1.05699	0.899254	2.10186	0.00208443	-1.01331	0.985876	Protein similar to S. cerevisiae Ydr090cp; transposon mutation affects filamentous growth
orf19.6755	DLD2, DLD1	HS_SDG	-1.08608	0.614601	-1.75772	2.24855e-06	-1.40591	0.00618721	S. cerevisiae ortholog DLD1 has D-lactate dehydrogenase (cytochrome) activity, has role in cellular carbohydrate metabolic process, aerobic respiration and localizes to mitochondrial inner membrane
orf19.6814	TDH3	HS_SDG	2.81947	0.122332	4.87295	0.00764519	-1.93659	0.421397	NAD-linked glyceraldehyde-3-phosphate dehydrogenase; enzyme of glycolysis; binds fibronectin and laminin; at surface of yeast and hyphae; antigenic during infection; farnesol-downregulated; stationary phase-enriched; biofilm-induced
orf19.6817	FCR1	HS_SDG	-1.22305	0.612754	1.80845	0.0391525	1.2783	0.574861	Zinc cluster transcription factor; negative regulator of fluconazole, ketoconazole, brefeldin A resistance; transposon mutation increases filamentous growth; partially suppresses S. cerevisiae pdr1 pdr3 mutant fluconazole sensitivity
orf19.682		HS_SDG	1.67483	0.338756	2.778	0.0202106	1.72208	0.351782
orf19.6828.1		HS_SDG	1.29658	0.161719	1.70384	0.000895767	1.36914	0.0931808	S. cerevisiae ortholog SSS1 has role in SRP-dependent cotranslational protein targeting to membrane, translocation, posttranslational protein targeting to membrane, translocation
orf19.6842	TUS1	HS_SDG	1.36922	0.0344264	1.51001	0.00290042	1.1686	0.419128	Putative guanine nucleotide exchange factor; transcriptionally activated by Mnl1p under weak acid stress
orf19.685	YHM1, GGC1	HS_SDG	-1.05589	0.875003	-1.82687	0.00239707	1.09663	0.804073	Putative mitochondrial carrier protein; fungal-specific (no human or murine homolog); Hap43p-repressed gene
orf19.6863	VPH1	HS_SDG	1.49421	0.00262004	1.50262	0.00141833	1.24456	0.158174	Vacuolar H(+)-ATPase; transcription regulated by Nrg1p, Mig1p, and Tup1p
orf19.6877	PNG2	HS_SDG	1.01507	0.969072	-1.78019	0.00264528	-1.31363	0.274029	Putative peptide:N-glycanase; gene contains variable numbers of 12-bp repeats; transcription upregulated by treatment with caspofungin, ciclopirox olamine, ketoconazole or hypoxia; gene of core caspofungin response; Hap43p-induced gene
orf19.6899		HS_SDG	-1.35279	0.0292274	-1.70971	3.67751e-05	-1.1502	0.443793	Putative oxidoreductase; mutation confers hypersensitivity to toxic ergosterol analog
orf19.6910	PSF1	HS_SDG	1.2124	0.588406	-2.39221	0.000600791	-1.73484	0.0559547	S. cerevisiae ortholog PSF1 has role in double-strand break repair via break-induced replication, DNA-dependent DNA replication
orf19.6993	GAP2, GAP1	HS_SDG	1.1889	0.670785	-1.80745	0.0386309	-1.75806	0.0823795	General amino acid permease; ketoconazole, flucytosine repressed; Ssy1p-dependent histidine induction; regulated by Nrg1p, Tup1p; shows colony morphology-related gene regulation by Ssn6p; biofilm- and planktonic growth-induced
orf19.7011		HS_SDG	-1.18638	0.462957	-1.52514	0.019213	-1.11206	0.728375	S. cerevisiae ortholog RRP12 localizes to 90S preribosome, nucleus
orf19.7085		HS_SDG	1.32173	0.615974	3.2297	0.002878	1.24514	0.753643	Predicted ORF in Assemblies 19, 20 and 21; induced in core stress response; induced by heavy metal (cadmium) stress via Hog1p; oxidative stress-induced via Cap1p; induced by Mnl1p under weak acid stress; macrophage-downregulated
orf19.7114	CSA1	HS_SDG	3.10572	0.145567	4.64152	0.0255677	1.2507	0.872277	Surface antigen on elongating hyphae and buds; no obvious hyphal defects in mutant; strain variation in repeat domain number; upregulated in filaments; alkaline upregulated by Rim101p; ciclopirox induced; Efg1p-, Cph1p, Hap43p-regulated
orf19.7242	NCR1	HS_SDG	1.23375	0.501836	1.85706	0.00869293	1.51092	0.140833	Putative vacuolar membrane protein with a predicted role in sphingolipid metabolism; transcription is regulated by Nrg1p and Mig1p; increased expression in response to prostaglandins
orf19.7340		HS_SDG	-1.14839	0.580336	-1.57631	0.0123434	-1.13377	0.671865
orf19.7398.1	TSA1B, TSA1	HS_SDG	-1.07885	0.843659	1.8096	0.0103873	1.29717	0.413731	Putative peroxidase; orf19.7398.1 is contig-truncated fragment of gene identical to TSA1; Tsa1p and Tsa1Bp role under oxidative/reductive stress, hyphal cell wall formation; in hyphal nucleus, cell wall; yeast-form nucleus, cytoplasm
orf19.7447	JEN1	HS_SDG	-1.17247	0.650094	-3.19733	3.00915e-06	-1.32924	0.395223	Lactate transporter; transcriptionally induced by lactic acid, activated by Cat8p; alkaline downregulated by Rim101p; localizes to plasma membrane; similar to S. cerevisiae Jen1p
orf19.7469	ARG1	HS_SDG	-1.26045	0.577849	-2.38172	0.003692	1.05678	0.942061	Argininosuccinate synthase; arginine biosynthesis; regulated by Gcn4p, Rim101p; induced by amino acid starvation (3-AT) and benomyl treatment; stationary phase enriched protein; repressed in alkalinizing medium; planktonic growth-induced
orf19.7498	LEU1	HS_SDG	-1.34369	0.378461	-1.96621	0.0120364	1.0696	0.90953	3-isopropylmalate dehydratase; antigenic in humans; decreased expression in hyphae vs yeast cells; alkaline downregulated; upregulated by human whole blood or PMN cells; present in exponential and stationary growth phase; Hap43p-repressed
orf19.754	YBN5, OLA1	HS_SDG	-1.05091	0.861903	-1.53125	0.010096	-1.1847	0.472032	S. cerevisiae ortholog OLA1 has ATPase activity and localizes to cytoplasm
orf19.7569	SIK1, NOP56	HS_SDG	-1.07298	0.828758	-1.70082	0.0064434	-1.18942	0.560034	Putative U3 snoRNP protein; Hap43p-induced gene; physically interacts with TAP-tagged Nop1p
orf19.7579	FGR34	HS_SDG	1.27549	0.180556	1.78189	0.00022047	1.25011	0.271438	Protein lacking an ortholog in S. cerevisiae; transposon mutation affects filamentous growth
orf19.7592	FAA4	HS_SDG	-1.15733	0.451355	-1.58215	0.00203579	-1.39114	0.0488333	Predicted acyl CoA synthase
orf19.7612	CTM1	HS_SDG	1.28787	0.280053	1.66862	0.00826561	1.42939	0.116906	Putative cytochrome c lysine methyltransferase; early-stage biofilm-induced gene; regulated by Gcn2p and Gcn4p; transcriptionally activated by Mnl1p under weak acid stress
orf19.767	ERG3	HS_SDG	1.28666	0.18976	1.54733	0.00867685	1.0531	0.880326	C-5 sterol desaturase; introduces C-5(6) double bond into episterol in ergosterol biosynthesis; clinically-isolated homozygous null mutants show azole resistance, defects in hyphal growth and virulence; Efg1p-repressed; fluconazole-induced
orf19.776		HS_SDG	1.30245	0.0820974	-1.62116	0.000412433	-1.2794	0.132407	S. cerevisiae ortholog REC8 has role in meiotic sister chromatid cohesion, synaptonemal complex assembly, reciprocal meiotic recombination, protein localization to chromosome, centromeric region
orf19.816	DCK2	HS_SDG	1.25595	0.113305	1.69017	4.02091e-05	1.34196	0.0379689	Protein similar to S. cerevisiae Ylr422wp; transposon mutation affects filamentous growth; transcriptionally activated by Mnl1p under weak acid stress
orf19.88	ILV5	HS_SDG	-1.36929	0.186193	-2.05881	0.000398473	-1.26794	0.397896	Putative ketol-acid reductoisomerase; antigenic during human/murine infection; regulated by Gcn4p; amino acid starvation (3-AT)-induced; biofilm induced; macrophage-downregulated protein; protein present in exponential and stationary phase
orf19.889	THI20	HS_SDG	1.23519	0.49368	1.67634	0.0283124	1.36606	0.307791	Putative phosphomethylpyrimidine kinase; also described as a putative transcription factor with TENA DNA-binding motif; fungal-specific (no human or murine homolog)
orf19.896	CHK1	HS_SDG	1.03075	0.918128	-1.69001	0.00101112	-1.17463	0.491186	Histidine kinase involved in two-component signaling pathway, regulates cell wall biosynthesis; disruption impairs hyphal growth, decreases virulence in mouse intravenous (but not rat vaginal) infection and increases rate of phagocytosis
orf19.99	HAL21	HS_SDG	-1.26339	0.0435055	-2.25764	3.0683e-11	-1.26916	0.0472926	Putative phosphoadenosine-5'-phosphate (PAP) or 3'-phosphoadenosine 5'-phosphosulfate (PAPS) phosphatase; possible role in sulfur recycling; biofilm induced; similar to S. cerevisiae Met22p; predicted Kex2p substrate; fungal-specific
orf19.1431		HS_SDG & SDN_SDG	1.04126	0.904435	1.89717	0.000501875	1.71697	0.00619722
orf19.1443		HS_SDG & SDN_SDG	-1.0061	0.98942	-2.22973	0.000766935	-2.13946	0.00276323
orf19.1490	MSB2	HS_SDG & SDN_SDG	1.39527	0.00310861	1.94327	1.24787e-08	2.0465	8.65773e-09	Adhesin-like protein; mucin family; cell wall damage sensor; N-terminal secretion signal; required for Cek1p phosphorylation in response to cell wall stress; Rim101p-repressed; activation releases extracellular domain into medium
orf19.1614	MEP1, MEP3	HS_SDG & SDN_SDG	-1.47467	0.0792593	-2.96247	2.53247e-07	-1.74576	0.00967839	Ammonium permease; Mep1p is more efficient ammonium permease than Mep2p, whereas Mep2p has additional regulatory role; 11 predicted transmembrane regions; low mRNA abundance; hyphal downregulated; late-stage biofilm-induced
orf19.1618	GFA1	HS_SDG & SDN_SDG	1.37481	0.0128306	2.33034	2.90208e-10	1.61373	0.000163738	Glucosamine-6-phosphate synthase, homotetrameric enzyme of chitin/hexosamine biosynthesis; inhibited by UDP-GlcNAc, FMDP, N-acyl peptide, kanosamine-6-P; functional homolog of S. cerevisiae Gfa1p; Cagrowth-phase regulated; catalytic Cys
orf19.1702	ARF3	HS_SDG & SDN_SDG	1.05162	0.843132	1.76256	0.000184489	1.57513	0.00504819	Transcription is filament induced; Tup1p regulated (see Locus History Note for Assembly 19 correction)
orf19.18	IMH3, IMD4	HS_SDG & SDN_SDG	-1.03507	0.927622	-2.19796	0.000139554	-1.86026	0.00502456	Inosine monophosphate (IMP) dehydrogenase; enzyme of GMP biosynthesis; target of mycophenolic acid and mizoribine monophosphate; antigenic during infection; downregulated in core stress response; snoRNA snR54 encoded within IMH3 intron
orf19.1816	ALS3	HS_SDG & SDN_SDG	1.39617	0.00077314	1.8146	9.68174e-09	1.64191	1.4429e-06	ALS family cell wall adhesin; role in epithelial adhesion, endothelial invasiveness; allelic variation in adhesiveness; immunoprotective in mice; promotes biofilm formation by binding to SspB adhesin of S. gordonii; fluconazole-repressed
orf19.1822	UME6	HS_SDG & SDN_SDG	1.42549	0.0471285	1.84275	0.000202457	1.7873	0.000855625	Zinc cluster DNA-binding transcription factor required for wild-type hyphal extension, virulence, adherence to plastic; filament induced; regulated by Nrg1p, Tup1p, Rfg1p, alkaline conditions; expression promotes highly filamentous biofilms
orf19.1863		HS_SDG & SDN_SDG	1.20735	0.454757	-2.02005	0.000267048	-1.82182	0.00359073
orf19.1891	Apr 01, PEP4	HS_SDG & SDN_SDG	1.01735	0.968624	-1.68949	0.0158372	-1.86277	0.00686701	Vacuolar aspartic proteinase; mRNA abundance equivalent in yeast-form and mycelial cells but is elevated at lower growth temperatures; upregulated in the presence of human neutrophils; protein enriched in stationary phase cultures
orf19.2013	KAR2	HS_SDG & SDN_SDG	-1.0659	0.802987	3.12213	1.14874e-10	1.66149	0.00238797	Similar to chaperones of Hsp70p family; role in translocation of proteins into the ER; transcriptionally regulated by iron; expression greater in high iron; protein present in exponential and stationary growth phase yeast cultures
orf19.2115		HS_SDG & SDN_SDG	-1.2009	0.303992	-1.6743	0.000376948	-1.66572	0.000868778	Putative molybdopterin-converting factor; fungal-specific (no human or murine homolog)
orf19.2341	HNT1	HS_SDG & SDN_SDG	-1.18682	0.343105	-1.71672	0.000201048	-1.93207	1.88908e-05	Protein with similarity to protein kinase C inhibitor-I; protein level decreases in stationary phase cultures
orf19.2432	HAC1	HS_SDG & SDN_SDG	1.4348	0.00696431	1.70137	3.38131e-05	1.59573	0.000528308	Putative bZIP transcription factor involved in unfolded protein response and control of morphology; transcript undergoes atypical splicing at C terminus under ER stress; induced during mating and by caspofungin; mRNA binds She3p
orf19.251		HS_SDG & SDN_SDG	1.27741	0.705498	2.61804	0.0293826	-2.75408	0.0362701	ThiJ/PfpI protein; binds human immunoglobulin E; 2 N-glycosylation motifs; alkaline, fluconazole, Hog1p-downregulated; induced in core stress response or by oxidative stress (via Cap1p); induced by hypoxia, Hap43p; stationary-phase enriched
orf19.2758	PGA38	HS_SDG & SDN_SDG	-1.34292	0.00733251	-1.5895	1.19855e-05	-1.88902	7.11942e-08	Putative GPI-anchored protein; adhesin-like protein; repressed during cell wall regeneration; possibly an essential gene, disruptants not obtained by UAU1 method
orf19.2843	RHO1	HS_SDG & SDN_SDG	1.06115	0.756717	1.52533	0.000641836	1.53916	0.000960232	Small GTPase of Rho family; regulates beta-1,3-glucan synthesis activity and binds Gsc1p; essential; expected to be geranylgeranylated by geranylgeranyltransferase type I; plasma membrane-localized
orf19.2886	CEK1, FUS3	HS_SDG & SDN_SDG	1.0635	0.828778	1.75774	0.00085	2.32225	3.63814e-06	ERK-family protein kinase, required for wild-type yeast-hyphal switching, mating efficiency, and virulence in a mouse model; Cst20p-Hst7p-Cek1p-Cph1p MAPK pathway regulates mating, and invasive hyphal growth under some conditions
orf19.3015	ARX1	HS_SDG & SDN_SDG	-1.17044	0.458215	-2.162	3.28621e-06	-1.76057	0.000944506	Putative ribosomal large subunit biogenesis protein; downregulated during core stress response; decreased expression in response to prostaglandins
orf19.3216		HS_SDG & SDN_SDG	1.21251	0.179622	1.64342	5.78253e-05	1.61428	0.000236065	Similar to Rab GTPase activators; Hap43p-induced gene
orf19.3259		HS_SDG & SDN_SDG	1.17508	0.309581	1.58244	0.000380115	1.51121	0.00267204	S. cerevisiae ortholog SEC11 has peptidase activity, has role in protein targeting to ER, signal peptide processing and localizes to signal peptidase complex
orf19.3393		HS_SDG & SDN_SDG	-1.11802	0.595413	-1.89483	2.23189e-05	-1.56384	0.00512068	Putative DEAD-box helicase; Hap43p-induced gene
orf19.3475		HS_SDG & SDN_SDG	1.36803	0.0484799	1.91643	1.1558e-05	1.8353	8.55418e-05	Described as a Gag-related protein; hyphal induced; downregulation correlates with clinical development of fluconazole resistance; repressed by nitric oxide, 17-beta-estradiol, ethynyl estradiol
orf19.3508		HS_SDG & SDN_SDG	1.0761	0.830069	1.52671	0.0429219	1.60439	0.0378579	Putative protein of unknown function; stationary phase enriched protein
orf19.3534	RHO3	HS_SDG & SDN_SDG	1.07285	0.681273	2.01021	2.79296e-08	1.96815	2.07686e-07	Putative Rho family GTPase; possible substrate of protein farnesyltransferase and geranylgeranyltransferase type I; greater transcription in hyphal form than yeast form; plasma membrane-localized
orf19.3539		HS_SDG & SDN_SDG	-1.07989	0.68599	-1.69467	4.85868e-05	-1.72914	6.77681e-05	S. cerevisiae ortholog YBR141C localizes to nucleolus
orf19.3579	ATP4	HS_SDG & SDN_SDG	1.09689	0.688876	1.52511	0.00765307	1.73797	0.000868778	Putative F0-ATP synthase subunit 4; macrophage/pseudohyphal-induced; present in exponential and stationary growth phases
orf19.3642	SUN41, SIM1	HS_SDG & SDN_SDG	1.25799	0.32368	1.892	0.000675096	1.97583	0.00063883	Cell wall glycosidase involved in biofilm formation and cell separation; possibly secreted; hypoxia and hyphal induced; caspofungin repressed; Efg1p, Cph1p regulated; O-glycosylation, potential Kex2p substrate; 9 5' E-boxes; 5'-UTR intron;
orf19.3732	ERG25	HS_SDG & SDN_SDG	1.23648	0.383885	-1.59938	0.0162965	-1.85791	0.00249315	Putative C-4 methyl sterol oxidase with role in C4-demethylation of ergosterol biosynthesis intermediates, based on similarity to S. cerevisiae Erg25p; fluconazole-induced; upregulated in biofilm and in azole-resistant strain
orf19.374		HS_SDG & SDN_SDG	1.18306	0.284434	1.68631	4.99928e-05	1.72612	6.32758e-05	S. cerevisiae ortholog TRE2 has role in protein targeting to vacuole involved in ubiquitin-dependent protein catabolic process via the multivesicular body sorting pathway
orf19.3749	IFC3, OPT2	HS_SDG & SDN_SDG	-1.0906	0.830406	1.81921	0.01481	1.71792	0.0469499	Oligopeptide transporter; transcriptionally induced upon phagocytosis by macrophage, by BSA or peptides; fluconazole-induced; upregulated by Rim101p at pH 8; virulence-group-correlated expression; no human/murine homolog; Hap43p-repressed
orf19.3792		HS_SDG & SDN_SDG	1.02009	0.902972	1.57399	1.01152e-06	1.50548	1.75784e-05	Ortholog of S. cerevisiae PAT1
orf19.3795	AGP3	HS_SDG & SDN_SDG	1.02071	0.94322	-2.18566	4.48079e-07	-1.83194	0.000102393	Putative serine transporter with possible role in assimilation of sulfur; induced upon early biofilm formation; fungal-specific (no human or murine homolog)
orf19.3802	PMT6	HS_SDG & SDN_SDG	1.23425	0.203013	1.60865	0.00074267	1.50248	0.00735917	Protein mannosyltransferase, required for virulence in mice and for adhesion to endothelium; role in hyphal growth signaling and hygromycin B sensitivity; not a major contributor to overall cellular PMT activity; Hap43p-repressed gene
orf19.3803	MNN22	HS_SDG & SDN_SDG	-1.25011	0.626729	2.77424	0.00148827	2.66642	0.00439166	Putative Golgi alpha-1,2-mannosyltransferase; regulated by Tsa1p, Tsa1Bp in minimal media at 37 deg; Hog1p-induced; induced by nitric oxide; downregulated in core stress response; planktonic growth-induced gene
orf19.3810		HS_SDG & SDN_SDG	1.38604	0.0236402	-2.35152	7.00448e-09	-1.95048	3.8533e-06	S. cerevisiae ortholog MTD1 has methylenetetrahydrofolate dehydrogenase (NAD+) activity and has role in one-carbon metabolic process, purine base biosynthetic process, folic acid-containing compound biosynthetic process
orf19.3867	RPL7, RLP7	HS_SDG & SDN_SDG	1.01821	0.952394	-1.94478	1.1558e-05	-1.87667	7.06636e-05	Ribosomal protein L7; genes encoding cytoplasmic ribosomal subunits, translation factors, tRNA synthetases are downregulated upon phagocytosis by murine macrophages; Hap43p-induced gene
orf19.391	UPC2	HS_SDG & SDN_SDG	-1.11368	0.695547	2.58606	8.65253e-07	2.58759	2.12919e-06	Transcriptional regulator of ergosterol biosynthetic genes and sterol uptake; binds ERG2 promoter; has Zn2-Cys6 binuclear cluster; induced upon ergosterol depletion, by azoles, anaerobicity, in biofilms; macrophage/pseudohyphal-repressed
orf19.3915		HS_SDG & SDN_SDG	-1.46225	0.158572	1.97852	0.00352383	1.94134	0.0084368	Putative metallodipeptidase; protein present in exponential and stationary growth phase yeast cultures; Hog1p-induced; Hap43p-repressed; sumoylation target
orf19.3921		HS_SDG & SDN_SDG	1.11737	0.481119	-1.77533	2.69238e-06	-1.89623	1.03475e-06	Ortholog of S. cerevisiae FSH3
orf19.3932		HS_SDG & SDN_SDG	1.34961	0.398631	1.83961	0.0317715	1.87118	0.0453249	Stationary phase enriched protein; induced in core caspofungin response; induced by nitric oxide independent of Yhb1p; repressed in a ssr1 null mutant; induced by ketoconazole and by hypoxia
orf19.3934	CAR1	HS_SDG & SDN_SDG	1.54027	0.0899041	1.99634	0.00251141	1.95363	0.00632385	Arginase involved in arginine catabolism; transcription regulated by Nrg1p, Mig1p, and Tup1p; colony morphology-related regulation by Ssn6p; alkaline upregulated; protein decreased in stationary phase; biofilm-induced; sumoylation target
orf19.3940.1	CUP1	HS_SDG & SDN_SDG	-1.33149	0.24325	2.03926	0.000501875	2.05646	0.000868778	Metallothionein, involved in copper resistance; transcription is induced by copper
orf19.3950	MSM1	HS_SDG & SDN_SDG	1.11195	0.696157	-2.49322	1.42323e-06	-2.04248	0.000234703	Mitochondrial methionyl-tRNA synthetase (MetRS); functionally complements methionine auxotrophy of an E. coli MetRS mutant; transcription regulated by Nrg1p; biofilm- and planktonic growth-induced
orf19.4014		HS_SDG & SDN_SDG	1.01107	0.968624	-1.68803	0.000174173	-1.62868	0.000924627	Planktonic growth-induced gene
orf19.4029		HS_SDG & SDN_SDG	-1.04719	0.832277	-1.98865	4.45684e-07	-1.58583	0.000813988	S. cerevisiae ortholog SQT1 has role in ribosomal large subunit assembly and localizes to cytosolic ribosome
orf19.4063	GPT1	HS_SDG & SDN_SDG	-1.02202	0.918128	-2.01732	1.7545e-08	-1.61048	8.87811e-05	GABA/polyamine transporter; 9 to 11 membrane spanning segments; complements GABA uptake defect of an S. cerevisiae uga4 put4 gap1 triple mutant; complements growth of an S. cerevisiae spe1 mutant under polyamine limitation
orf19.4183	MUC1	HS_SDG & SDN_SDG	1.07662	0.626412	1.58812	1.66602e-05	1.6181	1.88908e-05	Protein not essential for viability; similar to S. cerevisiae Muc1p, which is a cell surface glycoprotein involved in filamentous growth; decreased transcription is observed upon benomyl treatment
orf19.4190		HS_SDG & SDN_SDG	-1.09875	0.365417	-1.51231	1.33668e-06	-1.55299	1.082e-06	S. cerevisiae ortholog PAM18 has ATPase activator activity, has role in protein import into mitochondrial matrix and localizes to presequence translocase-associated import motor
orf19.4191	RLP24	HS_SDG & SDN_SDG	-1.24522	0.145959	-1.86323	3.33689e-06	-1.53106	0.00223744	Putative ribosomal protein; Hap43p-induced; essential gene; S. cerevisiae ortholog is essential; heterozygous mutation confers hypersensitivity to 5-fluorocytosine (5-FC), 5-fluorouracil (5-FU), and tubercidin (7-deazaadenosine)
orf19.4255	ECM331	HS_SDG & SDN_SDG	-1.07039	0.806891	1.81621	0.000465582	1.61996	0.00870184	GPI-anchored protein; mainly at plasma membrane, also at cell wall; caspofungin induced; Plc1p-regulated; repressed by Rim101p, Hog1p; colony morphology-related regulation by Ssn6p; induced by ketoconazole and by hypoxia; Hap43p-induced
orf19.4279	MNN1	HS_SDG & SDN_SDG	-1.2666	0.138911	-1.83892	1.45823e-05	-1.66447	0.000549485	Putative alpha-1,3-mannosyltransferase, a component of mannosyltransferase complex; transcription negatively regulated by Rim101p; transcription elevated in chk1 and nik1 null mutants, but not in sln1 null mutant; biofilm-induced gene
orf19.4287		HS_SDG & SDN_SDG	1.14278	0.557723	1.69801	0.00127132	1.52265	0.0197333	Hap43p-repressed gene; clade-associated gene expression
orf19.4445		HS_SDG & SDN_SDG	1.42859	0.341382	2.86095	0.000481523	2.65899	0.00224564	Protein of unknown function; Plc1p-regulated; expression is upregulated early upon infection of reconstituted human epithelium (RHE), while expression of the C. dubliniensis ortholog is not upregulated; not required for viability
orf19.4579		HS_SDG & SDN_SDG	1.264	0.133783	1.56513	0.000982781	1.53624	0.00316714	Putative SURF4 family member; plasma membrane-localized
orf19.4678		HS_SDG & SDN_SDG	1.30423	0.128904	-1.73292	0.000335056	-1.71738	0.000865289	Ortholog of S. cerevisiae YJR107W
orf19.4815	YTM1	HS_SDG & SDN_SDG	-1.20396	0.324183	-2.00598	6.37213e-06	-1.91462	5.96091e-05	Protein similar to S. cerevisiae Ytm1p, which is involved in biogenesis of the large ribosomal subunit; transposon mutation affects filamentous growth; protein level decreases in stationary phase cultures; Hap43p-induced gene
orf19.4870	DBP3	HS_SDG & SDN_SDG	-1.19394	0.642598	-1.70851	0.0498716	-1.98986	0.0176338	Putative ATP-dependent DEAD-box RNA helicase; Hap43p-induced gene; decreased expression in response to prostaglandins
orf19.493	RPL15A, RPL15A|RPL15B	HS_SDG & SDN_SDG	-1.46155	0.215242	-1.99039	0.00852639	-2.2109	0.00424125	Putative ribosomal protein; genes encoding cytoplasmic ribosomal subunits, translation factors, and tRNA synthetases are downregulated upon phagocytosis by murine macrophage; transcription is positively regulated by Tbf1p
orf19.4940		HS_SDG & SDN_SDG	-1.15712	0.708392	2.25237	0.00186534	2.00089	0.0148208	Putative histidine permease; fungal-specific (no human or murine homolog); Hap43p-induced gene
orf19.4975	HYR1	HS_SDG & SDN_SDG	1.20851	0.635458	5.65888	1.0079e-08	3.16669	8.87811e-05	Hyphal-induced GPI-anchored cell wall protein; macrophage-induced; repressed by neutrophil-co-culture; resistance to killing by neutrophils, azole resistance; regulated by Rfg1p, Efg1p, Nrg1p, Tup1p, Cyr1p, Bcr1p, Hap43p; biofilm-induced
orf19.5015	MYO2	HS_SDG & SDN_SDG	1.46563	0.00534716	1.69989	5.10382e-05	1.8168	1.75784e-05	Class V myosin; nonessential; sole class V myosin in C. albicans; required for wild-type actin cytoskeletal polarity, nuclear organization and migration, and hyphal growth; conserved myosin ATPase and tail domains; Hap43p-induced gene
orf19.5122		HS_SDG & SDN_SDG	-1.14829	0.144327	1.54566	4.45684e-07	1.52116	2.12919e-06
orf19.5147	LMO1, YLL007C	HS_SDG & SDN_SDG	1.27619	0.0085949	1.6794	3.791e-08	1.50511	1.39223e-05	Protein involved together with Dck1p and Rac1p in invasive filamentous growth and cell wall integrity; acts upstream of MAP kinase Cek1p; has similarity to human ELMO1
orf19.5182	POL3	HS_SDG & SDN_SDG	-1.02829	0.88207	1.73848	5.89618e-07	1.57008	6.32758e-05	Large subunit of DNA polymerase III; partially complements defects of an S. cerevisiae cdc2 mutant; differing reports about periodic (G1/S) or non-periodic mRNA expression through cell cycle; Hap43p-repressed
orf19.5287		HS_SDG & SDN_SDG	-1.02923	0.945736	-1.58389	0.0359867	-1.68515	0.0279167
orf19.5295		HS_SDG & SDN_SDG	1.23793	0.407925	-1.77085	0.0047102	-2.1187	0.000425852	Predicted ORF in Assemblies 19, 20 and 21; transcription is induced in response to alpha pheromone in SpiderM medium
orf19.5430	BUD21	HS_SDG & SDN_SDG	1.05809	0.717589	-1.51948	5.85474e-05	-1.60871	1.75784e-05	Small-subunit processome component; decreased expression in response to prostaglandins
orf19.5474		HS_SDG & SDN_SDG	1.13826	0.358868	1.62744	1.95064e-05	1.50701	0.000620056	Predicted ORF in Assemblies 19, 20 and 21; transcriptionally activated by Mnl1p under weak acid stress; transcription detected in high-resolution tiling array experiments
orf19.5542	SAP6	HS_SDG & SDN_SDG	1.34734	0.516744	4.05662	4.1255e-05	2.40201	0.0182852	Secreted aspartyl protease; expressed during hyphal growth, oral carriage, infection; sap4 sap5 sap6 triple mutant is defective in protein utilization as N source; assessment of virulence role complicated by URA3 effects; N-glycosylated
orf19.5544	SAC6	HS_SDG & SDN_SDG	1.18606	0.344339	-1.50851	0.00476646	-1.61768	0.00176917	Actin filament bundling protein, fimbrin; transcription is regulated by Nrg1p and Mig1p; protein level decreases in stationary phase cultures
orf19.5576		HS_SDG & SDN_SDG	-1.10785	0.52842	-1.74371	4.99786e-06	-1.6399	8.87811e-05	Protein similar to S. cerevisiae Cab1p, a pantothenate kinase; transposon mutation affects filamentous growth; downregulated in core stress response
orf19.5586		HS_SDG & SDN_SDG	1.15703	0.269978	-1.64831	6.21778e-06	-1.68694	7.05858e-06	S. cerevisiae ortholog FIG4 has phosphatidylinositol-3,5-bisphosphate 5-phosphatase activity, has role in phosphatidylinositol dephosphorylation and localizes to fungal-type vacuole membrane, extrinsic to membrane, PAS complex
orf19.5612	BMT4	HS_SDG & SDN_SDG	-1.48137	0.0431878	-2.3196	4.03446e-06	-2.6038	1.05903e-06	Putative beta-mannosyltransferase, required for elongation of beta-mannose chains on the acid-labile fraction of cell wall phosphopeptidomannan; 9-gene family member; regulated by Tsa1p, Tsa1Bp; biofilm-induced gene
orf19.5628		HS_SDG & SDN_SDG	-1.02862	0.894284	-1.81171	9.05048e-07	-1.77473	4.41352e-06	Mitochondrial dicarboxylate transporter; possibly an essential gene, disruptants not obtained by UAU1 method
orf19.5720		HS_SDG & SDN_SDG	-1.40691	0.0430849	-1.74879	0.000331585	-1.52791	0.0118643	Predicted membrane transporter, member of the monocarboxylate porter (MCP) family, major facilitator superfamily (MFS); ketoconazole or caspofungin repressed
orf19.6202	RBT4	HS_SDG & SDN_SDG	1.20813	0.199731	1.83233	2.7303e-06	1.88741	2.62142e-06	Protein similar to plant pathogenesis-related proteins; required for virulence in mouse systemic and rabbit corneal infections; not required for filamentation; mRNA binds to She3p and is localized to hyphal tips; Hap43p-induced gene
orf19.6318		HS_SDG & SDN_SDG	1.19695	0.28502	1.63236	0.000380115	1.60643	0.00112204	S. cerevisiae ortholog YJR085C localizes to mitochondrion
orf19.6327	HET1	HS_SDG & SDN_SDG	1.27045	0.142814	1.66626	0.000329138	1.63202	0.00108228	Putative sphingolipid transfer protein involved in localization of glucosylceramide, which is important for virulence
orf19.6340		HS_SDG & SDN_SDG	1.14548	0.582675	-1.77442	0.00119554	-1.9832	0.000259003	S. cerevisiae ortholog RPB5 has role in transcription from RNA polymerase I promoter, tRNA transcription from RNA polymerase III promoter, transcription from RNA polymerase II promoter
orf19.6451		HS_SDG & SDN_SDG	1.08061	0.871556	2.5392	0.000693455	2.33659	0.00384999
orf19.6637		HS_SDG & SDN_SDG	1.07749	0.842032	1.94306	0.00283913	1.83691	0.0115079	Biofilm- and planktonic growth-induced gene; induced by hypoxia
orf19.6658		HS_SDG & SDN_SDG	1.09713	0.738074	2.27701	7.85531e-06	1.99805	0.000306632	Stationary phase enriched protein; predicted ORF from Assembly 19; removed from Assembly 20; subsequently reinstated in Assembly 21 based on comparative genome analysis
orf19.6659	GAP6	HS_SDG & SDN_SDG	1.3797	0.437281	2.19401	0.0149427	2.14543	0.0300159	Broad-specificity amino acid permease; Plc1p-regulated; Gcn4p-regulated; fungal-specific (no human or murine homolog)
orf19.6660		HS_SDG & SDN_SDG	-1.28899	0.351632	1.84732	0.00526594	2.03139	0.00228047	Putative protein of unknown function; mRNA binds to She3p; Hap43p-repressed gene; biofilm-induced
orf19.667.1	RPL37B	HS_SDG & SDN_SDG	-1.08417	0.800086	-1.76034	0.00408021	-1.56873	0.0396414	Ribosomal protein L37; Hap43p-induced gene
orf19.6689	ARG4	HS_SDG & SDN_SDG	-1.02441	0.938179	-3.212	1.14874e-10	-2.33887	1.18441e-06	Argininosuccinate lyase, catalyzes the final step in the arginine biosynthesis pathway; alkaline downregulated; late-stage biofilm-induced
orf19.670.2		HS_SDG & SDN_SDG	-1.0629	0.884846	-1.9161	0.0063048	-1.91727	0.0110162	Hap43p-repressed gene; hypoxia downregulated, ketoconazole induced; late-stage biofilm-induced
orf19.6805		HS_SDG & SDN_SDG	-1.03616	0.851703	-1.81438	3.13398e-07	-1.58184	8.55418e-05
orf19.6994	BAT22	HS_SDG & SDN_SDG	-1.31894	0.128268	-2.27771	6.73487e-07	-1.55053	0.0110288	Putative branched chain amino acid aminotransferase; regulated by Gcn4p; induced by farnesol treatment, amino acid starvation (3-aminotriazole treatment); present in exponential and stationary growth phase yeast cultures
orf19.7080	LEU2	HS_SDG & SDN_SDG	1.03547	0.910327	-2.47617	3.13398e-07	-1.81228	0.00085794	Isopropyl malate dehydrogenase; enzyme of leucine biosynthesis; upregulated in the presence of human whole blood or polymorphonuclear (PMN) cells; protein level decreases in stationary phase cultures
orf19.7218	RBE1	HS_SDG & SDN_SDG	-1.57948	0.108574	-2.63255	0.00012962	-2.39726	0.0010501	Cell wall protein; transcript negatively regulated by Rim101p, Efg1p, Ssn6p; alkaline downregulated; predicted signal sequence, O-glycosylation; no GPI anchor predicted; ketoconazol upregulated; biofilm-induced, Hap43p-induced
orf19.7308	TUB1	HS_SDG & SDN_SDG	1.2323	0.0568172	2.34128	1.44072e-12	1.57518	1.88908e-05	Alpha-tubulin; gene has intron; complements cold-sensitivity of S. cerevisiae tub1 mutant; C. albicans has single alpha-tubulin gene, whereas S. cerevisiae has two (TUB1, TUB3); farnesol-upregulated in biofilm; sumoylation target
orf19.7384	NOG1	HS_SDG & SDN_SDG	1.2261	0.291577	-1.93698	3.32869e-05	-1.59653	0.00563836	Putative GTPase; Hap43p-induced gene; mutation confers hypersensitivity to 5-fluorocytosine (5-FC), 5-fluorouracil (5-FU), and tubercidin (7-deazaadenosine); decreased expression in response to prostaglandins
orf19.7411	OAC1	HS_SDG & SDN_SDG	-1.50638	0.0656047	-1.51798	0.0439185	1.64568	0.0256115	Putative mitochondrial inner membrane transporter; transcription is upregulated in both intermediate and mature biofilms
orf19.7448	LYS9	HS_SDG & SDN_SDG	-1.22298	0.514018	-3.2331	7.46594e-07	-1.87623	0.0110162	Putative enzyme of lysine biosynthesis; soluble protein in hyphae; amphotericin B repressed; Gcn4p-regulated; shows colony morphology-related gene regulation by Ssn6p; protein present in exponential and stationary growth phase yeast cells
orf19.7484	ADE1	HS_SDG & SDN_SDG	-1.09985	0.533035	-2.3732	2.57877e-11	-1.68269	1.39223e-05	Phosphoribosylaminoimadazole succinocarboxamide synthetase, enzyme of adenine biosynthesis; not induced in GCN response, unlike the S. cerevisiae ortholog; fungal-specific (no human or murine homolog); levels decrease in stationary phase
orf19.759		HS_SDG & SDN_SDG	1.16353	0.495572	2.0051	3.57898e-05	1.68875	0.00326425	S. cerevisiae ortholog SEC21 has role in ER to Golgi vesicle-mediated transport, retrograde vesicle-mediated transport, Golgi to ER and localizes to endosome, COPI vesicle coat
orf19.7648		HS_SDG & SDN_SDG	1.00722	0.974743	-1.86469	1.36957e-07	-1.50814	0.000528308
orf19.79		HS_SDG & SDN_SDG	1.42456	0.00174092	2.03738	2.35611e-09	1.61273	3.33519e-05
orf19.850		HS_SDG & SDN_SDG	-1.082	0.660379	1.80418	3.08194e-06	1.70601	4.68965e-05	S. cerevisiae ortholog NTA1 has protein N-terminal asparagine amidohydrolase activity, has role in protein modification process, protein catabolic process and localizes to mitochondrion
orf19.980		HS_SDG & SDN_SDG	-1.15621	0.278408	-1.66767	4.9615e-06	-1.51077	0.000394097
orf19.1065	SSA2	pH8_pH4	-1.96024	0.00202723	-1.1509	0.614917	-1.54206	0.0716076	HSP70 family chaperone; found in cell wall fractions; antigenic; role in import of beta-defensin peptides; ATPase domain binds histatin 5; at surface of hyphae, not yeast-form cells; farnesol-downregulated in biofilm; caspofungin repressed
orf19.1098		pH8_pH4	2.34979	6.33711e-08	-1.19796	0.277747	-1.13163	0.596211
orf19.1117		pH8_pH4	-1.77881	0.0275338	1.13436	0.716554	-1.1412	0.762023	Protein similar to Candida boidinii formate dehydrogenase; virulence-group-correlated expression; Hap43p-repressed gene
orf19.1161	PLD1, SPO14	pH8_pH4	1.66681	1.14352e-05	1.40166	0.00257969	1.13164	0.43102	Phospholipase D1; required for phosphatidic acid and for most diacylglycerol production; required for wild-type mouse virulence, but not rat oral virulence; mutant defect in hyphal growth on solid substrates; similar to S. cerevisiae Spo14p
orf19.1189		pH8_pH4	1.78186	0.00282381	1.02258	0.945546	-1.29402	0.287394	Late-stage biofilm-induced gene; transcription regulated upon yeast-hyphal switch; transcriptionally activated by Mnl1p under weak acid stress; contains a 5' UTR intron
orf19.1206		pH8_pH4	3.72833	9.11522e-05	1.42646	0.347977	1.14792	0.821062
orf19.1414		pH8_pH4	1.59691	8.46278e-05	1.49497	0.000470944	-1.00401	0.987876	Protein of unknown function, transcription is upregulated in an RHE model of oral candidiasis; Hap43p-repressed gene
orf19.1437		pH8_pH4	1.51848	0.0278513	1.19542	0.393707	-1.08006	0.816886
orf19.1665	MNT1, KTR1	pH8_pH4	1.57119	0.000374412	1.04278	0.826175	-1.00868	0.97985	Alpha-1,2-mannosyl transferase; adds second mannose during cell-wall mannoprotein biosynthesis; required for wild-type virulence and adherence to epithelial cells; predicted type II Golgi membrane protein; fungal-specific; Hap43p-induced
orf19.1715	IRO1	pH8_pH4	1.70898	0.00441689	1.38631	0.0822871	1.33691	0.18975	Putative transcription factor; role in iron utilization, pathogenesis; both IRO1 and adjacent URA3 are mutated in strain CAI4; suppresses S. cerevisiae aft1 mutant low-iron growth defect; hyphal-induced; reports differ about iron regulation
orf19.1727	PMC1	pH8_pH4	1.56786	0.00107311	1.27877	0.073018	1.07417	0.762612	Vacuolar calcium P-type ATPase; transcription is regulated by calcineurin and fluconazole; mutant shows increased resistance to fluconazole or lithium, and increased sensitivity to calcium
orf19.183	HIS3	pH8_pH4	-2.68397	0.00179716	-1.14222	0.762823	1.77325	0.10804	Imidazoleglycerol-phosphate dehydratase, enzyme of histidine biosynthesis; functionally complements S. cerevisiae his3-1 mutation; hyphal-induced expression; regulated by Gcn2p and Gcn4p; fungal-specific (no human or murine homolog)
orf19.1840		pH8_pH4	1.78093	0.00216665	1.06326	0.828765	-1.10809	0.747636	S. cerevisiae ortholog TCB1 has lipid binding and localizes to plasma membrane enriched fraction, mitochondrion
orf19.1991		pH8_pH4	1.71304	8.69606e-06	1.35947	0.00884578	-1.09454	0.628022	Ortholog of S. cerevisiae PTM1
orf19.1992	SIR2	pH8_pH4	2.07349	3.12247e-07	1.09316	0.620041	-1.03146	0.919659	Required for wild-type lifespan, asymmetric inheritance of oxidatively damaged proteins, rDNA silencing; regulates phenotypic switching in strain 3153A, not WO-1; partially functionally complements S. cerevisiae sir2 mutant mating defect
orf19.1995		pH8_pH4	1.90315	1.19575e-06	1.07571	0.675075	-1.1049	0.622992
orf19.2039	MSF1	pH8_pH4	-1.58844	0.00323458	-1.12207	0.552495	1.01986	0.961505	Putative phenylalanine-tRNA ligase; protein level decreases in stationary phase cultures; Hap43p-repressed gene
orf19.2121		pH8_pH4	2.37185	0.00018182	-1.0285	0.943835	1.09699	0.827758
orf19.2199	PHO86	pH8_pH4	1.55687	0.000809718	-1.14912	0.348304	1.01791	0.96008	Putative endoplasmic reticulum protein; possibly adherence-induced
orf19.2232	RPL11, RPL11B	pH8_pH4	-1.80463	0.0322072	-1.21121	0.563487	-1.07699	0.891256	Ribosomal protein; genes encoding cytoplasmic ribosomal subunits, translation factors, tRNA synthetases are downregulated upon phagocytosis by murine macrophage; colony morphology-related gene regulation by Ssn6p; Hap43p-induced
orf19.2284		pH8_pH4	-1.5888	0.00702248	-1.38837	0.0507012	-1.13023	0.642027	Hap43p-repressed gene; biofilm-induced
orf19.2458		pH8_pH4	1.60356	0.000119649	-1.05099	0.776083	-1.18026	0.286392	Putative transcription factor with zinc finger DNA-binding motif; late-stage biofilm-induced
orf19.2524	MGE1	pH8_pH4	-1.59254	0.000700304	-1.16415	0.317067	1.05178	0.849833	Putative mitochondrial matrix cochaperone; macrophage/pseudohyphal-repressed
orf19.2613	ECM4	pH8_pH4	2.11969	0.0122131	-1.01016	0.983569	-1.2556	0.615942	Cytoplasmic glutathione S-transferase; transcription regulated by Nrg1p, Tup1p; induced in core stress response, in cyr1 or ras1 null mutant (yeast or hyphal cells); transposon mutation affects filamentous growth; stationary phase enriched
orf19.2709	ZUO1	pH8_pH4	-1.74085	0.0219219	-1.38322	0.190018	-1.34754	0.321106	Protein similar to S. cerevisiae Zuo1p, which is a cytosolic ribosome-associated chaperone; likely to be essential for growth, based on an insertional mutagenesis strategy
orf19.2722	CGR1, YBR053C	pH8_pH4	-1.57105	0.00027944	1.0303	0.879321	-1.0063	0.986272	Negative regulator of yeast-form growth; HSP70 family member; induced by growth cessation at yeast-hyphal transition or in planktonic growth; physically interacts with Msi3p; similar to rat anti-aging gene, SMP30, stationary phase enriched
orf19.2783	PIR32	pH8_pH4	2.17455	3.69304e-08	-1.11623	0.501881	-1.22996	0.215189	Putative cell wall structural component; macrophage-induced gene
orf19.290	KRE5	pH8_pH4	2.01844	9.46523e-07	-1.33917	0.0359867	-1.21496	0.272811	Predicted UDP-glucose:glycoprotein glucosyltransferase; required for wild-type 1,6-beta-D-glucan biosynthesis, hyphal growth, and virulence in mouse IV infection; production in S. cerevisiae partially complements defects of a kre5 mutant
orf19.2947	SNZ1	pH8_pH4	1.83116	0.0451565	-1.34921	0.356463	-1.31887	0.497383	Stationary phase protein; soluble in hyphae; induced on yeast to hyphal switch, in response to 3-aminotriazole, or in azole-resistant strain overexpressing MDR1; regulated by Gcn4p, macrophage; no human/murine homolog
orf19.2954		pH8_pH4	-1.55146	0.00951257	-1.14341	0.50535	1.1737	0.497068	Hap43p-repressed gene; repressed by nitric oxide
orf19.2977		pH8_pH4	-1.5977	0.00382157	-1.42875	0.0228388	-1.18119	0.447438	Hap43p-repressed gene
orf19.3003		pH8_pH4	1.66979	0.00143319	1.46123	0.0153428	-1.07755	0.792795	Putative lipid-binding protein with a predicted role in calcium-dependent phospholipid-binding
orf19.3074	TLO10	pH8_pH4	1.92607	0.0275939	1.6729	0.0734327	-1.40264	0.369213	Member of a family of telomere-proximal genes of unknown function
orf19.3096		pH8_pH4	-1.52413	0.00420381	1.03045	0.900759	1.0796	0.761733
orf19.3244		pH8_pH4	-1.51107	3.01697e-05	-1.14751	0.185428	1.10042	0.492454	S. cerevisiae ortholog COX23 has role in mitochondrial respiratory chain complex assembly and localizes to mitochondrion
orf19.3271		pH8_pH4	2.90782	0.00145029	-1.16662	0.740153	-1.10873	0.876521
orf19.3282	BMT3	pH8_pH4	2.17283	5.29411e-07	1.09058	0.665284	-1.15299	0.509889	Beta-mannosyltransferase, required for addition of the 2nd beta-mannose to the acid-stable fraction of cell wall phosphopeptidomannan and for elongation of beta-mannose chains on the phosphopeptidomannan acid-labile fraction; Hap43p-induced
orf19.331		pH8_pH4	2.06183	4.69524e-10	-1.38869	0.00169367	-1.22582	0.0949437	S. cerevisiae ortholog MTQ2 has S-adenosylmethionine-dependent methyltransferase activity, protein methyltransferase activity and has role in peptidyl-glutamine methylation, regulation of translation
orf19.3363	VTC4	pH8_pH4	1.605	0.000700304	-1.17977	0.274371	-1.01331	0.973547	Putative polyphosphate synthetase; decreased expression in hyphae compared to yeast-form cells; fungal-specific (no human or murine homolog); virulence-group-correlated expression
orf19.3367		pH8_pH4	-1.60634	0.0111866	-1.07342	0.790058	1.14358	0.637642	S. cerevisiae ortholog MRPL22 has structural constituent of ribosome and localizes to mitochondrial large ribosomal subunit
orf19.338		pH8_pH4	1.60795	0.0322072	-1.35988	0.167437	-1.37874	0.208988	Putative protein of unknown function; stationary phase enriched protein; Hog1p-downregulated; shows colony morphology-related gene regulation by Ssn6p
orf19.3406		pH8_pH4	-1.57578	0.00724421	1.03685	0.89417	-1.10481	0.717466	Predicted ORF in Assemblies 19, 20 and 21; member of conserved Mcm1p regulon
orf19.341		pH8_pH4	1.67326	0.00207757	-1.0217	0.9408	-1.12137	0.66406	Putative spermidine export pump; fungal-specific (no human or murine homolog)
orf19.3600		pH8_pH4	1.53241	0.046709	1.24053	0.348178	1.39944	0.161097	Late-stage biofilm-induced gene
orf19.3618	YWP1	pH8_pH4	-1.64054	0.0119999	1.36717	0.113264	1.47923	0.0664831	Secreted yeast cell wall protein; possible role in dispersal in host; mutation causes increased adhesion and biofilm formation; stable propeptide; regulated by growth phase, phosphate, Ssk1p, Ssn6p, Efg1p, Efh1p, Hap43p; mRNA binds to She3p
orf19.3646	CTR1	pH8_pH4	4.0053	0.000700304	1.0264	0.97081	1.15108	0.859073	Copper transporter; transcribed in limited copper; induced by biofilm, Mac1p, Tye7p, macrophage interaction, alkaline pH via Rim101p; 17-beta-estradiol downregulated; complements S. cerevisiae ctr1 ctr3 copper transport mutant
orf19.3678		pH8_pH4	2.23071	9.14681e-08	-1.01233	0.961156	-1.02615	0.942638	Protein not essential for viability
orf19.3697		pH8_pH4	1.85408	0.000122144	-1.03377	0.900656	1.08213	0.783315	S. cerevisiae ortholog FAR11 has role in re-entry into mitotic cell cycle after pheromone arrest
orf19.3895	CHT2	pH8_pH4	1.68741	0.00984726	1.05806	0.855085	1.23366	0.438881	GPI-linked chitinase required for normal filamentous growth; downregulated in core caspofungin response; induced in yeast cells; fluconazole, Cyr1p-, Efg1p-, pH-regulated; mRNA binds She3p, is localized to yeast-form buds and hyphal tips
orf19.3936		pH8_pH4	1.95869	3.88741e-05	1.1046	0.640071	1.09491	0.743038	Putative glycerophosphocholine phosphodiesterase; mutation confers hypersensitivity to 5-fluorouracil (5-FU); induced upon biofilm formation
orf19.3969	SFL2	pH8_pH4	1.53176	4.79236e-05	1.36819	0.00189312	1.17047	0.209405	Probable transcription factor required for filamentous growth; required for virulence in an RHE model but not in mouse systemic infection; upregulated upon RHE infection but C. dubliniensis ortholog is not upregulated
orf19.3973		pH8_pH4	1.843	8.51204e-09	1.04742	0.743354	-1.03195	0.875836	Late-stage biofilm-induced gene
orf19.3984		pH8_pH4	1.811	3.79209e-07	1.00981	0.960547	-1.1248	0.455491	Protein of unknown function; induced in core caspofungin response; expression upregulated in an ssr1 null mutant; induced by nitric oxide independent of Yhb1p
orf19.3986	PPR1	pH8_pH4	1.7824	6.93035e-08	-1.16122	0.167767	-1.03202	0.879855	Putative transcription factor with zinc cluster DNA-binding motif; has similarity to S. cerevisiae Ppr1p, which is a transcription factor involved in the regulation of uracil biosynthesis genes
orf19.3994		pH8_pH4	1.65527	0.00199078	1.38894	0.0394193	1.11764	0.665205	S. cerevisiae ortholog OST3 has dolichyl-diphosphooligosaccharide-protein glycotransferase activity and has role in protein N-linked glycosylation, protein complex assembly
orf19.4006		pH8_pH4	3.09615	6.26829e-12	-1.26468	0.117066	-1.10758	0.65761
orf19.4060	ARO4	pH8_pH4	-1.67119	0.00154387	-1.25705	0.175693	-1.00186	0.995629	3-deoxy-D-arabinoheptulosonate-7-phosphate synthase; aromatic amino acid biosynthesis; GCN-regulated; feedback-inhibited by tyrosine if produced in S. cerevisiae Aro3p and Aro4p catalyze same reaction; protein decreases in stationary phase
orf19.4118	CNT	pH8_pH4	1.63835	0.0199117	1.41486	0.0984425	1.04042	0.937095	CNT family H(+)/nucleoside symporter; transports adenosine, uridine, inosine, guanosine, tubercidin; variant alleles encode high/low-affinity isoforms; S or G at residue 328 affects specificity; late-stage biofilm-induced
orf19.4145	ZCF20	pH8_pH4	1.83309	0.00477196	1.14415	0.623956	1.02226	0.969741	Predicted zinc-finger protein of unknown function; Hap43p-induced gene
orf19.4166	ZCF21	pH8_pH4	-1.51666	0.00207757	-1.29789	0.0512217	1.09235	0.683126	Predicted zinc-finger protein; possibly an essential gene, disruptants not obtained by UAU1 method
orf19.4274	PUT1	pH8_pH4	1.67744	0.000809718	-1.21084	0.249476	-1.3348	0.0958378	Putative proline oxidase; alkaline upregulated by Rim101p; biofilm-induced
orf19.4309	GRP2	pH8_pH4	1.76288	0.0387502	1.61163	0.0688083	-1.35739	0.376218	Methylglyoxal reductase; regulation associated with azole resistance; induced in core stress response or by oxidative stress (via Cap1p), fluphenazine, benomyl, or with long term fluconazole treatment; Hap43p-induced; antigenic in humans
orf19.4393	CIT1	pH8_pH4	-2.5862	0.0151175	1.05018	0.940926	1.35729	0.601483	Citrate synthase; soluble in hyphae; expression greater in high iron; upregulated by phagocytosis, biofilm growth; Hog1p-downregulated; Efg1p-regulated under yeast, not hyphal growth conditions; present in exponential and stationary phase
orf19.4412		pH8_pH4	1.99381	1.39315e-11	1.10155	0.350703	1.06278	0.680927	S. cerevisiae ortholog REV1 has deoxycytidyl transferase activity, DNA-directed DNA polymerase activity and has role in error-free translesion synthesis, error-prone translesion synthesis
orf19.4456	GAP4	pH8_pH4	2.0378	0.000119649	1.27771	0.213005	1.44243	0.0758026	Putative amino acid permease; hyphal induced; regulated by Hap43p, Gcn2p and Gcn4p; shows colony morphology-related gene regulation by Ssn6p; detected at plasma membrane of yeast-form and germ tube by mass spectrometry
orf19.4468		pH8_pH4	-1.64741	0.00602295	-1.17604	0.437105	1.02981	0.948419	Putative succinate dehydrogenase; localized to the mitochondrial membrane; Hap43p-repressed gene
orf19.4546	HOL4	pH8_pH4	1.73981	7.58044e-05	1.19709	0.227677	1.02902	0.928194	Puttaive ion transporter; alkaline upregulated by Rim101p; Plc1p-regulated; caspofungin repressed
orf19.4565	BGL2	pH8_pH4	1.77162	0.000371017	1.44697	0.0186482	1.0041	0.98999	1,3-beta-Glucosyltransferase, cell wall enzyme; one of multiple 1,3-beta-glucosyltransferases; mutant has cell-wall and growth defects, but wild-type 1,3- or 1,6-beta-glucan content; antigenic; virulence role in mouse systemic infection
orf19.4599	PHO89	pH8_pH4	3.49357	7.75173e-08	1.05708	0.876611	1.1943	0.611468	Putative phosphate permease; expression is regulated upon white-opaque switching; alkaline upregulated by Rim101p; induced upon biofilm formation; possibly adherence-induced
orf19.4643		pH8_pH4	2.1591	7.57791e-11	1.12256	0.342476	-1.05044	0.801612
orf19.4670	CAS5	pH8_pH4	1.66258	2.2041e-06	1.01802	0.921744	-1.13516	0.361912	Zinc finger transcription factor, cell wall damage response; required for transcriptional response/resistance to caspofungin; repressed in core stress response; mutants have reduced CFU in mice and hyphal defects during C. elegans infection
orf19.4679	AGP2	pH8_pH4	1.62744	0.00422818	-1.1039	0.656998	-1.15801	0.556363	Putative amino acid permease; hyphal downregulated; regulated upon white-opaque switching; induced in core caspofungin response, during cell wall regeneration, or by flucytosine; fungal-specific (no human or murine homolog)
orf19.4732	SEC24	pH8_pH4	1.51934	0.00602469	1.19022	0.293333	-1.08765	0.740854	Protein with a possible role in ER to Golgi transport; induced upon yeast-hyphal switch; sumoylation target
orf19.4739	MSS116	pH8_pH4	-1.51464	0.0471734	-1.33109	0.169852	1.19957	0.526663	Putative DEAD-box protein required for efficient splicing of mitochondrial Group I and II introns; Hap43p-induced gene; transcription is upregulated in both intermediate and mature biofilms
orf19.4776	LYS143, LYS14	pH8_pH4	2.00056	1.48317e-07	-1.04743	0.806018	1.10517	0.615942	Putative transcription factor with zinc cluster DNA-binding motif; has similarity to S. cerevisiae Lys14p, which is a transcription factor involved in the regulation of lysine biosynthesis genes
orf19.4779		pH8_pH4	-1.77077	0.000709837	-1.03589	0.898711	1.24607	0.302628	Putative transporter; slightly similar to the Sit1p siderophore transporter; Gcn4p-regulated; fungal-specific (no human or murine homolog); transcriptionally activated by Mnl1p under weak acid stress
orf19.4784	CRP1	pH8_pH4	-2.04139	0.0141999	1.4523	0.216559	1.51559	0.227134	Plasma membrane copper transporter; CPx P1-type ATPase; mediates Cu resistance; similar to proteins of Menkes and Wilson disease; copper-induced; Tbf1p-activated; suppresses Cu sensitivity of S. cerevisiae cup1 mutant; biofilm-induced
orf19.4900		pH8_pH4	2.50207	2.83185e-06	1.39609	0.0891235	1.16109	0.619276	S. cerevisiae ortholog MNT2 has alpha-1,3-mannosyltransferase activity and has role in protein O-linked glycosylation
orf19.4923		pH8_pH4	3.0349	4.53917e-18	1.041	0.773445	1.03705	0.849833	Predicted membrane transporter, member of the sugar porter (SP) family, major facilitator superfamily (MFS); caspofungin induced
orf19.5021	PDX1	pH8_pH4	1.62406	0.00951257	1.00465	0.98976	-1.01146	0.982123	Pyruvate dehydrogenase complex protein X, an essential component of the mitochondrial pyruvate dehydrogenase complex which is involved in the respiratory pathway; protein present in exponential and stationary growth phase yeast cultures
orf19.5076	PFY1	pH8_pH4	1.76175	7.62442e-06	1.02834	0.891084	-1.1013	0.619933	Profilin, functional homolog of S. cerevisiae Pfy1p; hyphal-induced; macrophage/pseudohyphal-induced; regulated by Nrg1p, Tup1p; gene lacks intron (unlike S. cerevisiae PFY1); complements growth of S. cerevisiae srv2 mutant; nonessential
orf19.5130	PDI1	pH8_pH4	1.53356	0.0336658	1.4273	0.0654241	1.24687	0.39156	Putative protein disulfide-isomerase; antigenic in human infection; soluble protein in hyphae; transcription induced upon filamentous growth; protein present in exponential and stationary growth phase yeast cultures
orf19.5294	PDB1	pH8_pH4	1.76477	0.000425348	-1.4405	0.0203533	-1.15436	0.540626	Putative pyruvate dehydrogenase; fluconazole-induced; protein level decreases in stationary phase cultures
orf19.5365		pH8_pH4	1.66978	2.52817e-05	-1.22379	0.102409	-1.20598	0.194273	Predicted ORF in Assemblies 19, 20 and 21; decreased transcription is observed upon fluphenazine treatment or in an azole-resistant strain that overexpresses CDR1 and CDR2
orf19.5379	ERG4	pH8_pH4	1.67037	3.01697e-05	-1.04289	0.818189	-1.26729	0.0857963	Protein similar to sterol C-24 reductase; shows Mob2p-dependent hyphal regulation; fluconazole-induced; caspofungin repressed
orf19.5397		pH8_pH4	1.54719	5.88766e-06	1.10407	0.372354	-1.01669	0.944699	Putative conserved oligomeric Golgi complex subunit; decreased transcription is observed upon fluphenazine treatment
orf19.5425		pH8_pH4	2.06417	2.11477e-09	-1.1624	0.215186	1.10332	0.561979	S. cerevisiae ortholog TRZ1 has 3'-tRNA processing endoribonuclease activity, has role in tRNA 3'-trailer cleavage, endonucleolytic and localizes to nucleus, mitochondrion
orf19.5454	DAL1	pH8_pH4	1.86776	1.67933e-07	-1.12392	0.377429	-1.11494	0.513259	Putative allantoinase; transcription is regulated by Nrg1p and Mig1p; macrophage/pseudohyphal-repressed
orf19.5515		pH8_pH4	-1.54648	3.38644e-05	-1.04771	0.750455	1.11735	0.436127	S. cerevisiae ortholog CBP3 has ribosome binding and has role in mitochondrial respiratory chain complex III assembly, positive regulation of mitochondrial translation
orf19.5608		pH8_pH4	-1.57368	0.0018092	-1.34579	0.0367863	-1.27927	0.140619	S. cerevisiae ortholog RPC34 has DNA-directed RNA polymerase activity, has role in tRNA transcription from RNA polymerase III promoter and localizes to mitochondrion, DNA-directed RNA polymerase III complex
orf19.5753	HGT10, STL1	pH8_pH4	-2.07198	0.00136188	-1.12036	0.713541	-1.06428	0.893644	Glycerol permease involved in glycerol uptake; member of the major facilitator superfamily; induced by osmotic stress, at low glucose in rich media, during cell wall regeneration; 12 membrane spans; Hap43p-induced gene
orf19.5806	ALD5	pH8_pH4	10.7524	7.07655e-08	-1.31899	0.615529	-1.98594	0.174384	NAD-aldehyde dehydrogenase; decreased expression in fluconazole-resistant isolate, or in hyphae; biofilm induced; fluconazole-downregulated; protein abundance is affected by URA3 expression in the CAI-4 strain; stationary phase enriched
orf19.5892		pH8_pH4	1.63078	0.00216111	1.40167	0.0300069	-1.02356	0.956753	Ortholog of S. cerevisiae HUL4; Hap43p-repressed gene
orf19.5917	STP3	pH8_pH4	-1.56222	0.00448317	-1.4377	0.0174313	-1.28194	0.17674	Transcription factor; regulates SAP2, OPT1 expression and thereby protein catabolism for nitrogen source; activated via amino-acid-induced proteolytic processing; macrophage/pseudohyphal-repressed
orf19.6003		pH8_pH4	1.51602	5.33909e-05	1.22013	0.0515181	1.01929	0.940451
orf19.6037	ASM3	pH8_pH4	1.6984	0.000812203	1.0806	0.722221	-1.07108	0.811205	Putative secreted acid sphingomyelin phosphodiesterase; induced in biofilms; possible Kex2p substrate; increased transcription is observed in an azole-resistant strain that overexpresses MDR1
orf19.6070	ENA2	pH8_pH4	3.30776	1.39315e-11	1.30307	0.104306	-1.01322	0.975686	Putative sodium transporter; transcription upregulated in response to ciclopirox olamine; alkaline upregulated by Rim101p; repressed upon high-level peroxide stress; upregulated in oral candidiasis clinical isolates; possibly essential gene
orf19.6081	PHR2, GAS1	pH8_pH4	-1.87768	0.00951257	1.08941	0.8067	1.45713	0.183721	Glycosidase; role in cell wall structure; may act on beta-1,3-glucan prior to beta-1,6-glucan linkage; role in vaginal not systemic virulence (low pH not neutral); low pH, high iron, fluconazole, Hap43p-induced; Rim101p-downregulated at pH8
orf19.6136		pH8_pH4	-1.52648	0.00836834	-1.22695	0.22397	1.09518	0.729454	Predicted ORF in Assemblies 19, 20 and 21; repressed by nitric oxide
orf19.6139	FRE7	pH8_pH4	6.86465	2.41797e-05	1.21608	0.757438	-1.0577	0.962595	Protein similar to ferric reductase Fre10p; transcription is downregulated in response to treatment with ciclopirox olamine or 17-beta-estradiol; transcriptionally induced by alkaline conditions or interaction with macrophage
orf19.6140	FRE30	pH8_pH4	1.82851	0.00860877	1.00193	0.996454	1.04239	0.940816	Protein with similarity to ferric reductases; downregulated in response to amphotericin B, estradiol, or ciclopirox olamine, and upregulated by interaction with macrophage; un-merged from orf19.6139 in a revision of Assembly 21
orf19.6162		pH8_pH4	2.85375	5.60525e-07	-1.37938	0.129049	-1.33743	0.25449
orf19.6168		pH8_pH4	1.53118	0.00716582	1.09058	0.675075	-1.06107	0.843279
orf19.6231	MRPL19	pH8_pH4	-1.52573	7.171e-07	-1.22744	0.0126847	-1.02088	0.90953	Putative ribosomal protein; induced upon adherence to polystyrene
orf19.6249	HAK1	pH8_pH4	-1.96587	1.12347e-06	1.16069	0.330734	1.23552	0.196287	Putative potassium transporter; similar to Schwanniomyces occidentalis Hak1p; amphotericin B induced; transcriptionally induced upon phagocytosis by macrophage; Hap43p-repressed gene
orf19.631		pH8_pH4	1.65605	0.0272327	1.31728	0.245275	-1.39696	0.205142
orf19.655	PHO84	pH8_pH4	2.54969	9.942e-06	1.17748	0.525041	-1.19957	0.560528	High-affinity phosphate transporter; expression regulated upon white-opaque switching or biofilm formation; Hog1p, ciclopirox olamine or alkaline induced; caspofungin or stress repressed; upregulated in RHE model; biofilm-, Hap43p-induced
orf19.6586		pH8_pH4	-1.64827	0.00418252	1.03478	0.904914	1.02454	0.957354	Late-stage biofilm-induced gene; increased transcription observed upon benomyl treatment or in an azole-resistant strain that overexpresses MDR1; shows colony morphology-related regulation by Ssn6p; induced by nitric oxide; Hap43p-repressed
orf19.6763	SLK19	pH8_pH4	2.34121	0.00445713	1.3113	0.430596	-1.46645	0.310233	Alkaline-induced protein of plasma membrane; affects cell aggregation, cell wall; similar to S. cerevisiae Slk19p (a kinetochore protein with roles in mitosis, meiosis); required for wild-type virulence in mouse; macrophage-downregulated
orf19.681	HAP43	pH8_pH4	1.67969	0.0119886	1.24305	0.335017	1.02362	0.96464	CCAAT-binding factor-dependent transcriptional repressor required for low iron response; similar to bZIP transcription factor AP-1; HAP4L-bZIP bipartite domain; gene negatively regulated by Sfu1p; ciclopirox olamine induced
orf19.6821		pH8_pH4	2.24592	0.000520669	-1.10721	0.753773	-1.01836	0.976719	Ortholog of S. cerevisiae APC2
orf19.6827	SLU7	pH8_pH4	2.04292	0.000352841	1.09278	0.74968	1.03609	0.942061	Protein similar to S. cerevisiae Slu7p; transcription is induced in response to alpha pheromone in SpiderM medium
orf19.6837	FMA1	pH8_pH4	-1.72869	0.0161037	1.06933	0.844077	1.33294	0.308452	Protein similar to oxidoreductases; transcription is upregulated in response to treatment with ciclopirox olamine; upregulation correlates with clinical development of fluconazole resistance
orf19.6840		pH8_pH4	1.75884	0.00356931	-1.17585	0.480345	-1.13526	0.680927	Early-stage biofilm-induced gene; transcription is induced in response to alpha pheromone in SpiderM medium; transcription detected in high-resolution tiling array experiments
orf19.689	PLB1	pH8_pH4	-1.52205	0.000125912	-1.11295	0.393604	-1.05378	0.788026	Phospholipase B; required for host cell penetration and virulence in a mouse systemic infection; Hog1p-induced; predicted signal sequence, N-glycosylation, and Tyr phosphorylation site; expression higher in fluconazole-resistant strains
orf19.69		pH8_pH4	-1.61031	0.000172742	1.16995	0.252092	1.20237	0.233895	Predicted ORF in Assemblies 19, 20 and 21; transcriptionally activated by Mnl1p under weak acid stress
orf19.691	GPD2	pH8_pH4	2.20117	0.0155541	1.37658	0.375495	1.0015	0.998833	Similar to glycerol 3-P dehydrogenases; regulated by Ssn6p, Nrg1p, Efg1p; induced upon osmotic and oxidative stress (via Hog1p), cell wall regeneration, macrophage/pseudohyphal growth, core stress response; possibly essential (UAU1 method)
orf19.6937	PTR2	pH8_pH4	-2.54495	0.00154387	-1.28695	0.467382	-1.60062	0.174384	Putative oligopeptide transporter; regulated by Stp2p and Stp3p; transcriptionally induced upon phagocytosis by macrophage; downregulated by Rim101p at pH 8; biofilm-induced
orf19.6948	CCC1	pH8_pH4	-1.80517	0.00330648	-1.27992	0.251451	-1.13475	0.694791	Putative manganese transporter, required for normal filamentous growth; mRNA binds to She3p and is localized to hyphal tips; repressed by nitric oxide and alkaline pH; shows colony morphology-related regulation by Ssn6p; Hap43p-repressed
orf19.6968		pH8_pH4	1.90353	6.52565e-05	1.41341	0.0281643	-1.22676	0.320518	Predicted ORF in Assemblies 19, 20 and 21; Hog1p-downregulated
orf19.7002		pH8_pH4	-1.73992	0.000482725	-1.02672	0.921744	1.0646	0.831107
orf19.7021	GPH1	pH8_pH4	3.99641	0.00156071	1.70602	0.255742	-1.76812	0.302628	Putative glycogen phosphorylase with a role in glycogen metabolism; regulated by Ssk1p, Mig1p, Tup1p, Hap43p; fluconazole-induced; localizes to cell surface of hyphae, not yeast cells; stationary phase enriched protein
orf19.7068	MAC1	pH8_pH4	2.62553	1.29269e-06	-1.13449	0.620041	-1.23932	0.419848	Transcriptional regulator of the CTR1 copper transporter; activates CTR1 transcription under low-copper conditions; ectopic expression causes copper-sensitive stimulation of filamentation in S. cerevisiae
orf19.7111.1	SOD3	pH8_pH4	5.86987	0.000115224	1.07915	0.921744	-1.08055	0.946757	Cytosolic manganese-containing superoxide dismutase; protection against oxidative stress; downregulated by ciclopirox olamine, induced during stationary phase when SOD1 expression is repressed; Hap43p-repressed; biofilm-induced
orf19.7223		pH8_pH4	-1.52612	0.000363929	-1.09087	0.554528	1.02248	0.939418	S. cerevisiae ortholog RKM3 has protein-lysine N-methyltransferase activity, has role in peptidyl-lysine monomethylation and localizes to nucleus
orf19.7247	RIM101	pH8_pH4	1.53718	0.000983099	1.16665	0.278249	1.00981	0.976823	Transcription factor involved in alkaline pH response; required for alkaline-induced hyphal growth; role in virulence in mouse systemic infection; activated by C-terminal proteolytic cleavage; mediates both positive and negative regulation
orf19.7362	SKN1	pH8_pH4	7.98259	2.83895e-12	1.47034	0.1543	-1.05799	0.922474	Protein with predicted role in beta-1,6-glucan synthesis; probable N-glycosylated type II membrane protein; transcription and change in mRNA length induced by yeast-hyphal transition; transcription induced by Rim101p or caspofungin
orf19.7369		pH8_pH4	-1.63121	0.00676778	1.12118	0.610292	1.03986	0.918414	S. cerevisiae ortholog TRM12 has role in tRNA methylation, wybutosine biosynthetic process
orf19.7386		pH8_pH4	-1.63545	0.0277272	-1.41389	0.117542	-1.0318	0.956795	Ortholog of S. cerevisiae MBA1
orf19.7502		pH8_pH4	1.93756	0.00514699	-1.37695	0.195168	-1.02627	0.967092	Hap43p-induced gene; greater mRNA abundance observed in a cyr1 homozygous null mutant than in wild type
orf19.7561	DEF1	pH8_pH4	2.13806	1.02903e-05	-1.25812	0.206256	-1.14943	0.595658	Regulator of RNA polymerase II; required for filamentous growth and epithelial cell escape, dissemination in RHE model; induced by fluconazole, high cell density; Efg1p/hyphally regulated; role in adhesion and hyphal growth on solid surface
orf19.7602		pH8_pH4	-1.51018	0.00525618	1.08545	0.671443	-1.34725	0.0643785	Putative Hsp90p co-chaperone; Hap43p-repressed gene; heavy metal (cadmium) stress-induced; oxidative stress-induced via Cap1p
orf19.7610	PTP3	pH8_pH4	2.14917	0.000425348	1.24709	0.367803	-1.2162	0.532049	Protein not essential for viability; similar to S. cerevisiae Ptp3p, which is a protein tyrosine phosphatase; hyphal induced; alkaline upregulated; regulated by Efg1p, Ras1p, cAMP pathways
orf19.7611	TRX1	pH8_pH4	1.91223	0.0076532	1.10777	0.759441	-1.20248	0.618057	Thioredoxin, involved in response to reactive oxygen species; biofilm, benomyl, flucytosine, peroxide, Hap43p induced; amphotericin B, caspofungin repressed; upregulated in the presence of human neutrophils; macrophage-downregulated gene
orf19.778	PIL1	pH8_pH4	1.76759	0.0391298	-1.32818	0.337401	-1.56129	0.146929	Eisosome component with a predicted role in endocytosis; echinocandin-binding protein; localizes to cell surface of hyphae, but not yeast-form cells; biofilm induced; fungal-specific (no human/murine homolog); Hap43p-induced
orf19.780	DUR1,2	pH8_pH4	-1.84405	2.41797e-05	-1.02415	0.921744	-1.04039	0.894025	Urea amidolyase; urea carboxylase and allophanate hydrolase activities; hydrolyzes urea to CO2; needed for utilization of urea as nitrogen source and for hyphal switch in macrophage; transcription regulated by Nrg1p, Hap43p; biofilm-induced
orf19.903	GPM1	pH8_pH4	1.80498	0.0147914	-1.15727	0.634567	-1.33996	0.335758	Phosphoglycerate mutase; surface protein that binds host complement Factor H and FHL-1; antigenic in murine/human infection; biofilm-, fluconazole-, or amino acid starvation (3-AT) induced, farnesol-downregulated; biofilm, Hap43p-induced
orf19.1172		pH8_pH4 & HS_SDG	3.52075	2.54718e-05	1.84131	0.0375228	-1.37628	0.427684
orf19.1264	CFL2	pH8_pH4 & HS_SDG	5.35833	0.000535685	2.71826	0.035307	1.00398	0.997442	Iron utilization protein; putative oxidoreductase; regulated by Sfu1p, Nrg1p, Tup1p, Rim101p; alkaline, low iron, fluphenazine, ciclopirox olamine, flucytosine, fluconazole, biofilm induced; caspofungin, amphotericin B repressed
orf19.1559	HOM2	pH8_pH4 & HS_SDG	-1.80088	0.00162364	-1.92668	0.00025602	-1.09318	0.786424	Aspartate-semialdehyde dehydrogenase; forms a homodimer; conserved in bacteria, archaea, and fungi but not in mammals; ketoconazole-repressed; protein present in exponential and stationary growth phase yeast cultures
orf19.1654		pH8_pH4 & HS_SDG	1.64251	0.00702248	1.72016	0.00189312	1.23275	0.381912	Predicted ORF in Assemblies 19, 20 and 21; increased expression in response to prostaglandins
orf19.1663	MNT2, KRE2	pH8_pH4 & HS_SDG	1.59376	0.000927922	1.59843	0.000531778	-1.0176	0.96218	Alpha-1,2-mannosyl transferase; adds third mannose during cell-wall mannoprotein biosynthesis; partially redundant with Mnt1p; role in adherence and virulence; expressed in yeast-form and hyphal cells; fungal-specific; Hap43p-induced
orf19.1793		pH8_pH4 & HS_SDG	1.52953	0.00536322	1.86163	2.40548e-05	1.22214	0.291531	S. cerevisiae ortholog HSV2 has phosphatidylinositol binding, has role in piecemeal microautophagy of nucleus and localizes to endosome, peripheral to membrane of membrane fraction, fungal-type vacuole
orf19.2060	SOD5	pH8_pH4 & HS_SDG	5.13076	3.69304e-08	2.06606	0.0092884	-1.06782	0.917853	Copper- and zinc-containing superoxide dismutase; protective role against oxidative stress; induced by neutrophil contact, hyphal growth, caspofungin, osmotic or oxidative stress; member of a gene family including SOD1, SOD4, SOD5, and SOD6
orf19.2209	YVC1	pH8_pH4 & HS_SDG	2.09436	1.65043e-05	1.71932	0.000979834	1.07071	0.827758	Protein similar to S. cerevisiae Yvc1p; transcription is repressed in response to alpha pheromone in SpiderM medium
orf19.2210		pH8_pH4 & HS_SDG	2.76627	8.86811e-07	1.70679	0.00708812	1.43202	0.126524
orf19.2214		pH8_pH4 & HS_SDG	-1.51982	0.0323577	-1.53769	0.0197719	-1.13708	0.668422	S. cerevisiae ortholog MRPL7 has structural constituent of ribosome and localizes to mitochondrial large ribosomal subunit
orf19.2351	NIT3	pH8_pH4 & HS_SDG	-1.8112	0.00079163	-1.88611	0.000199491	-1.13107	0.658194	Putative nitrilase; regulated by Gcn2p and Gcn4p; protein present in exponential and stationary growth phase yeast cultures
orf19.2454	PHO87, PHO87|PHO90	pH8_pH4 & HS_SDG	-7.43292	9.09485e-15	-2.22047	0.00012962	1.04632	0.925444	Putative phosphate permease; transcription negatively regulated by Rim101p at pH 8; expression regulated upon white-opaque switching; caspofungin repressed; biofilm-regulated; biofilm-induced; virulence-group-correlated expression
orf19.2618	MET2	pH8_pH4 & HS_SDG	-1.69331	9.43904e-05	-1.85775	3.33689e-06	-1.42913	0.0113948	Homoserine acetyltransferase; Hap43p-, Gcn4p-regulated; macrophage/pseudohyphal-repressed; not highly biofilm induced, in contrast to many sulfur amino acid metabolic genes; no human or murine homolog; virulence-group-correlated expression
orf19.2970	LYS2	pH8_pH4 & HS_SDG	-1.67588	0.00540918	-1.78385	0.00105245	-1.05739	0.879646	Large subunit of heterodimeric alpha-aminoadipate reductase; enzyme of lysine biosynthesis; contains predicted binding sites for AMP and alpha-aminoadipate; feedback inhibited by lysine or thialysine; regulated by Gcn2p and Gcn4p
orf19.2989	GOR1	pH8_pH4 & HS_SDG	-1.88295	0.00263989	-1.52281	0.0414918	-1.26899	0.391027	S. cerevisiae ortholog GOR1 has glyoxylate reductase activity, has role in glyoxylate catabolic process and localizes to nucleus, mitochondrion
orf19.3013	CDC12	pH8_pH4 & HS_SDG	1.50867	0.00602159	1.55245	0.00201549	1.10591	0.668422	Septin; essential for viability; gene has predicted splice sites; forms ring at sites of cell division and also forms filaments in mature chlamydospore; filamentous growth induced; regulated by Nrg1p, Tup1p, tyrosol and cell density
orf19.3149	LSP1, PIL1	pH8_pH4 & HS_SDG	1.80318	0.00951257	1.64894	0.0221608	-1.28993	0.391027	Eisosome component with a predicted role in endocytosis; protein present in exponential and stationary growth phase yeast cultures; caspofungin repressed; biofilm induced; fungal-specific (no human/murine homolog); sumoylation target
orf19.3175		pH8_pH4 & HS_SDG	-1.52573	0.0449827	-1.53491	0.0299943	1.11711	0.745704	Predicted ORF in Assemblies 19, 20 and 21; alkaline downregulated; repressed by nitric oxide; virulence-group-correlated expression
orf19.3213		pH8_pH4 & HS_SDG	1.61132	1.40003e-05	1.53427	4.99928e-05	1.05987	0.756572
orf19.3278	GSY1	pH8_pH4 & HS_SDG	2.01599	0.0164002	2.04772	0.00992493	1.2279	0.644299	Putative UDP glucose/starch glucosyltransferase; transcript repressed by yeast-hyphal switch, Efg1p-regulated; strong oxidative stress induced; colony morphology-related regulation by Ssn6p; stationary phase enriched; biofilm-induced
orf19.3668	HGT2	pH8_pH4 & HS_SDG	4.76109	5.64615e-07	4.68801	8.65253e-07	1.93089	0.0555172	Putative glucose transporter of the major facilitator superfamily; the C. albicans glucose transporter family comprises 20 members; 12 probable membrane-spanning segments; expressed in rich medium with 2% glucose
orf19.3680	Sep 07, SHS1	pH8_pH4 & HS_SDG	1.62775	0.014506	2.29642	1.231e-05	1.50171	0.0563076	Septin, required for wild-type invasive growth in vitro but not required for virulence in a mouse model of systemic infection; localizes to hyphal septum or bud neck; Asn-rich; aberrant gel mobility
orf19.3829	PHR1	pH8_pH4 & HS_SDG	2.21194	0.000122144	2.56631	3.80733e-06	1.43183	0.133208	Glycosidase of cell surface; may act on cell-wall beta-1,3-glucan prior to beta-1,6-glucan linkage; E169 and E270 at active site; role in systemic but not vaginal virulence (neutral, not low pH); high pH or filamentation induced
orf19.3975		pH8_pH4 & HS_SDG	1.93591	0.0297209	2.63107	0.000630366	1.42026	0.358647
orf19.4096		pH8_pH4 & HS_SDG	-1.60221	0.0255999	-1.59287	0.0201182	-1.00857	0.986653	S. cerevisiae ortholog TAZ1 has role in phospholipid biosynthetic process, inner mitochondrial membrane organization, mitochondrial ATP synthesis coupled electron transport, protein complex assembly, cardiolipin metabolic process
orf19.4590	RFX2	pH8_pH4 & HS_SDG	1.91934	0.00197763	1.79311	0.00395262	1.32357	0.288549	Transcriptional repressor; regulator of filamentation, response to DNA damage, adhesion, virulence in murine mucosal, systemic infections; RFX domain; regulated by Nrg1p, UV-induced; partially complements S. cerevisiae rfx1 mutant defects
orf19.4755	KEX2	pH8_pH4 & HS_SDG	1.71047	2.52553e-05	1.50504	0.000822704	1.19746	0.2497	Subtilisin-like protease (proprotein convertase), processes aspartyl proteinase Sap2p; required for hyphal growth and wild-type virulence in mice; functional homolog of S. cerevisiae Kex2p, which processes alpha-factor; Tup1p-repressed
orf19.5073	DPM1	pH8_pH4 & HS_SDG	1.60646	0.0233042	1.8354	0.00189312	1.27362	0.361327	Putative dolichol phosphate mannose synthase; filament induced; Tup1p-regulated
orf19.5170	ENA21	pH8_pH4 & HS_SDG	3.47694	5.59483e-11	1.51401	0.0147551	-1.00973	0.984489	Predicted ORF similar to S. cerevisiae sodium transporters Ena1p and Ena5p; Gcn4p-regulated; flucytosine, amphotericin B, or ketoconazole-induced; osmotic stress-induced; overlaps orf19.5170.1, which is annotated as a blocked reading frame
orf19.5265	KIP4, SMY1	pH8_pH4 & HS_SDG	1.58407	0.0076532	1.53819	0.00931818	-1.07275	0.820188	Transposon mutation affects filamentous growth; filament induced; shows Mob2p-dependent hyphal regulation; regulated by Nrg1p, Tup1p
orf19.5505	HIS7	pH8_pH4 & HS_SDG	-1.65161	0.00681835	-1.60769	0.00749097	-1.19765	0.478893	Putative imidazole glycerol phosphate synthase; histidine biosynthesis; no human/murine homolog; transcription induced by histidine starvation; regulated by Gcn2p and Gcn4p; higher protein level in stationary phase
orf19.5634	FRP1	pH8_pH4 & HS_SDG	2.23275	0.0278695	2.00301	0.0471679	1.32386	0.605793	Ferric reductase; alkaline-induced by Rim101p; iron-chelation-induced by CCAAT-binding factor; fluconazole-downregulated; ciclopirox-, biofilm-, hypoxia-, Hap43p-induced; colony morphology-related regulation by Ssn6p; 2 CCAAT box motifs
orf19.5635	PGA7	pH8_pH4 & HS_SDG	1.74373	0.0188253	1.66826	0.0231246	1.13163	0.75466	Hyphal surface antigen precursor; possible GPI-anchor; induced by ciclopirox olamine, ketoconazole, or by Rim101p at pH 8; regulated during biofilm and planktonic growth; cell wall regeneration-induced; Hap43p-, fluconazole, biofilm-induced
orf19.5799		pH8_pH4 & HS_SDG	2.06361	4.79845e-06	1.50461	0.00768246	-1.07102	0.811205
orf19.5877	ATF1, ATF2	pH8_pH4 & HS_SDG	-2.03409	0.000259829	-1.74037	0.00320103	-1.21874	0.45965	Putative alcohol acetyltransferase; caspofungin repressed; expression depends on Tac1p
orf19.5999	DYN1	pH8_pH4 & HS_SDG	1.59183	0.00145029	1.64343	0.000392363	1.22574	0.25902	Dynein heavy chain, a motor protein that moves toward the microtubule minus end; required for wild-type yeast-form cell separation, spindle positioning, nuclear migration, hyphal growth; transcription is regulated by Mig1p, Hap43p
orf19.6000	CDR1, PDR5	pH8_pH4 & HS_SDG	1.60882	0.0125515	2.10904	3.67751e-05	1.12333	0.700341	Multidrug transporter of ATP-binding cassette (ABC) superfamily; transports phospholipids in an in-to-out direction; transcription induced by beta-estradiol, progesterone, corticosteroid, or cholesterol; repressed in young biofilms
orf19.6086	LEU4	pH8_pH4 & HS_SDG	-2.10916	0.0102874	-2.5216	0.000768529	1.00903	0.988044	Putative 2-isopropylmalate synthase; regulated by Nrg1p, Mig1p, Tup1p, Gcn4p; upregulated in the presence of human whole blood or polymorphonuclear (PMN) cells; macrophage/pseudohyphal-repressed after 16h; fungal-specific
orf19.6414.3	TPM2, TPM1	pH8_pH4 & HS_SDG	1.9895	0.00977913	3.07271	1.1558e-05	1.2207	0.622349	Putative tropomyosin isoform 2; regulated by Gcn4p; repressed under amino acid starvation; macrophage-induced; protein levels decrease in stationary cells; Hap43p-induced gene
orf19.6594	PLB3, PLB1	pH8_pH4 & HS_SDG	1.84205	0.00261203	1.56659	0.0226131	-1.06062	0.885379	GPI-anchored cell surface phospholipase B; possibly secreted; fungal-specific (no mammalian homolog); transcription positively regulated by Tbf1p; possible essential gene (UAU1 method); late-stage biofilm-induced gene; fluconazole-induced
orf19.6608		pH8_pH4 & HS_SDG	1.70188	0.0132955	1.61346	0.020085	1.07802	0.85446	Predicted ORF in Assemblies 19, 20 and 21; downregulation correlates with clinical development of fluconazole resistance
orf19.6705		pH8_pH4 & HS_SDG	1.65403	0.00304085	1.68516	0.00127132	1.38294	0.0860408	Putative guanyl nucleotide exchange factor with Sec7 domain, required for normal filamentous growth; transcriptionally regulated upon yeast-hyphal switch; filament induced; regulated by Nrg1p, Tup1p, Mob2p, Hap43p; mRNA binds to She3p
orf19.6771	UBI4	pH8_pH4 & HS_SDG	1.81622	0.0352487	2.06603	0.00625739	-1.16377	0.742985	Ubiquitin precursor (polyubiquitin), contains three tandem repeats of the ubiquitin peptide that are processed to individual units; transcription is induced by stress; mRNA found in yeast-form and mycelial cells at similar abundance
orf19.6928	SAP9, YPS3	pH8_pH4 & HS_SDG	1.56766	0.024283	1.52767	0.0255677	-1.18061	0.563146	Secreted aspartyl protease; roles in adhesion, cell surface integrity; induced by antifungal drugs, stationary phase, or in white-phase cells; farnesol-downregulated in biofilm; autocatalytic processing; GPI-anchor; N-glycosylated
orf19.701	CFL11	pH8_pH4 & HS_SDG	1.64218	0.00418252	1.55881	0.00779548	1.23431	0.341928	Protein similar to ferric reductase Fre10p; flucytosine repressed; possibly adherence-induced; possibly an essential gene, disruptants not obtained by UAU1 method
orf19.7112	FRP2	pH8_pH4 & HS_SDG	2.80045	0.000624051	2.56615	0.00107447	1.11376	0.853581	Putative ferric reductase; alkaline upregulated by Rim101p; fluconazole-downregulated; upregulated in the presence of human neutrophils; possibly adherence-induced
orf19.7304		pH8_pH4 & HS_SDG	2.96032	0.000394419	2.80534	0.000470944	1.15364	0.792782	Hap43p-induced gene; expression is upregulated early upon infection of reconstituted human epithelium (RHE), while expression of the C. dubliniensis ortholog is not upregulated; not required for viability
orf19.7323	CBP1	pH8_pH4 & HS_SDG	2.20788	0.0423134	2.28449	0.0233351	-1.4482	0.474539	Corticosteroid binding protein; transcription induced at late log-phase or upon adherence to polystyrene; not induced by corticosterone; contains a possible NAD/FAD binding region; regulated by Nrg1p, Tup1p
orf19.7350	RCT1, YNL208W	pH8_pH4 & HS_SDG	2.50976	0.0022885	2.30691	0.004032	1.19437	0.720771	Protein present in exponential and stationary growth phase yeast culture; fluconazole-induced; elevated mRNA levels in a cyr1 or ras1 null mutant and decreased mRNA abundance in efg1 null mutant; regulated by Nrg1p, Tup1p, Tbf1p, Ssn6p
orf19.789	PYC2	pH8_pH4 & HS_SDG	-1.86113	0.0222575	-1.88047	0.0143864	1.27513	0.520231	Putative pyruvate carboxylase, binds to biotin cofactor; up-regulated in mutant lacking the Ssk1p response regulator protein, upon benomyl treatment, or in an azole-resistant strain overexpressing MDR1; stationary phase enriched protein
orf19.797	BAT21, BAT2	pH8_pH4 & HS_SDG	-1.62744	0.00734708	-1.5678	0.010096	1.0199	0.967392	Putative branched chain amino acid aminotransferase; regulated by Gcn4p, Gcn2p; induced in response to amino acid starvation (3-aminotriazole treatment); early-stage biofilm-induced
orf19.946	MET14	pH8_pH4 & HS_SDG	-1.90302	0.0232038	-2.65205	0.000241253	1.02801	0.970903	Putative adenylylsulfate kinase; predicted role in sulfur metabolism; induced upon biofilm formation; possibly adherence-induced; protein present in exponential and stationary growth phase yeast cultures
orf19.1321	HWP1	pH8_pH4 & HS_SDG & SDN_SDG	1.87455	0.0126939	2.68893	3.67751e-05	2.99675	1.54706e-05	Hyphal cell wall protein; covalently crosslinked to epithelial cells by host transglutaminase; opaque- and a-specific, alpha-factor induced; at MTLa side of conjugation tube; assessment of virulence role complicated by URA3 effects
orf19.1344		pH8_pH4 & HS_SDG & SDN_SDG	2.40393	3.01421e-05	-2.06753	0.000331668	-1.79308	0.00725865	Predicted ORF in Assemblies 19, 20 and 21; fluconazole-induced
orf19.1978	GIT2	pH8_pH4 & HS_SDG & SDN_SDG	2.12842	0.00904197	1.85587	0.0263502	2.96926	0.000163738	Putative glycerophosphoinositol permease; fungal-specific (no human or murine homolog); transcription is repressed in response to alpha pheromone in SpiderM medium; Hap43p-repressed gene
orf19.2355	ALS3 (orf19.1816)	pH8_pH4 & HS_SDG & SDN_SDG	2.08171	0.0076532	3.65977	1.42323e-06	3.52653	6.52424e-06
orf19.2451	PGA45	pH8_pH4 & HS_SDG & SDN_SDG	-1.58285	0.00378191	-2.01701	5.22309e-06	-1.88046	8.12027e-05	Cell wall protein; putative GPI-anchor; downregulated in core caspofungin response; Hog1p-induced; regulated by Ssn6p; Mob2p-dependent hyphal regulation; biofilm-induced
orf19.2457		pH8_pH4 & HS_SDG & SDN_SDG	2.0264	0.00124603	2.23036	0.000138316	1.964	0.0025478
orf19.2767	PGA59	pH8_pH4 & HS_SDG & SDN_SDG	2.13225	0.00626423	2.78889	0.000101827	2.51405	0.000935909	Adhesin-like cell wall protein; putative GPI-anchor; shows colony morphology-related gene regulation by Ssn6p; Hap43p-induced gene
orf19.3066	ENG1, DSE4	pH8_pH4 & HS_SDG & SDN_SDG	-1.53506	0.0147914	-1.87111	0.000161561	-1.72011	0.00208837	Endo-1,3-beta-glucanase required for cell separation after division, orthologous to S. cerevisiae Dse4p; caspofungin-, fluconazole-repressed; fungal-specific; repressed in response to alpha pheromone in SpiderM medium; biofilm-induced gene
orf19.3223	ATP3	pH8_pH4 & HS_SDG & SDN_SDG	1.55374	0.0322182	1.69856	0.00595041	1.55412	0.0385239	F1-ATP synthase complex subunit; caspofungin repressed; flucytosine and macrophage/pseudohyphal-induced; present in exponential and stationary growth phases; Hap43p-induced gene
orf19.33		pH8_pH4 & HS_SDG & SDN_SDG	-2.18753	3.63197e-05	1.8556	0.000698028	1.92004	0.000775018	Predicted ORF from Assembly 19; removed from Assembly 20; restored based on transcription data; similar to orf19.7550
orf19.3374	ECE1	pH8_pH4 & HS_SDG & SDN_SDG	10.7876	1.47974e-10	24.6592	1.59746e-14	12.9736	9.40022e-11	Hyphal-specific cell wall protein; expression increases with extent of cell elongation; regulated by Rfg1p, Nrg1p, Tup1p, Cph1p, Efg1p, Hog1p, farnesol, phagocytosis; fluconazole-induced; may contribute to biofilm formation
orf19.3384	RBT1 (orf19.1327)	pH8_pH4 & HS_SDG & SDN_SDG	2.39666	0.000585865	1.7812	0.019925	1.8888	0.0170228
orf19.3387		pH8_pH4 & HS_SDG & SDN_SDG	1.85576	3.74318e-05	3.36106	1.50155e-12	2.17287	1.03475e-06
orf19.3823	ZDS1	pH8_pH4 & HS_SDG & SDN_SDG	1.61144	2.10518e-05	2.1849	1.14874e-10	1.76553	1.17696e-06	Nonessential protein; similar to S. cerevisiae Zds1p
orf19.3968		pH8_pH4 & HS_SDG & SDN_SDG	-2.33786	3.11135e-09	-1.69965	5.25271e-05	-1.52921	0.00230393	Biofilm- and planktonic growth-induced gene
orf19.4688	DAG7	pH8_pH4 & HS_SDG & SDN_SDG	-1.56359	0.0231299	-1.75239	0.00230921	1.93392	0.00076071	Secretory protein; alpha-factor induced gene; mutation confers hypersensitivity to toxic ergosterol analog; a-specific transcription; planktonic growth-induced; fluconazole-induced
orf19.5102	PLB5	pH8_pH4 & HS_SDG & SDN_SDG	1.5028	0.0488243	2.98279	6.93666e-08	1.99385	0.000639243	Putative GPI-linked phospholipase B, fungal-specific (no mammalian homolog); null mutation eliminates cell-associated phospholipase A2 activity and attenuates virulence; fluconazole-repressed
orf19.5741	ALS1	pH8_pH4 & HS_SDG & SDN_SDG	2.08134	0.000454273	2.12992	0.000174173	2.18464	0.000234703	Adhesin; ALS family of cell-surface glycoproteins; adhesion, virulence roles; immunoprotective; band at hyphal base; amyloid domain; biofilm-induced; Rfg1p, Ssk1p; strain background affects expression; N-term binds fucose-containing glycans
orf19.5760	IHD1	pH8_pH4 & HS_SDG & SDN_SDG	2.28455	0.00386477	4.81508	6.93666e-08	1.96995	0.0243039	Putative GPI-anchored protein; alkaline upregulated; greater transcription in hyphal form than yeast form; regulated by Nrg1p, Rfg1p, Tup1p; regulated by Tsa1p, Tsa1Bp in minimal media at 37; not essential for viability
orf19.5761		pH8_pH4 & HS_SDG & SDN_SDG	1.73875	0.0164342	4.85886	1.14874e-10	2.1727	0.000772645
orf19.6176	SEC61	pH8_pH4 & HS_SDG & SDN_SDG	1.54836	0.0473345	2.30313	4.1255e-05	1.89163	0.00322234	ER protein-translocation complex subunit; essential; similar to S. cerevisiae Sec61p; 10 transmembrane regions predicted; chimeric mutant partially functionally complements S. cerevisiae sec61 defects
orf19.815	DCK1, YLR422W	pH8_pH4 & HS_SDG & SDN_SDG	2.35462	3.69304e-08	2.30228	6.18984e-08	2.38402	7.72264e-08	Putative guanine nucleotide exchange factor required for embedded filamentous growth; activates Rac1p; contains a DOCKER domain; similar to adjacent DCK2 and to S. cerevisiae Ylr422wp; regulated by Nrg1p
orf19.2179	SIT1, ARN1	pH8_pH4 & SDN_SDG	2.47515	3.28097e-06	1.20666	0.394916	1.88648	0.0012979	Transporter of ferrichrome siderophores, not ferrioxamine B; required for wild-type invasion of human epithelial cells in vitro, but not for wild-type systemic virulence in mouse; transcription regulated by iron, Sfu1p, Rfg1p, Tup1p, Hap43p
orf19.3219		pH8_pH4 & SDN_SDG	1.90057	0.00206059	1.40769	0.105505	1.67976	0.0175136
orf19.3672	GAL10	pH8_pH4 & SDN_SDG	2.85802	0.00497611	1.12769	0.829627	4.5668	6.27055e-05	UDP-glucose 4-epimerase, required for galactose utilization; mutant shows cell wall defects and increased filamentation; fluconazole- and ketoconazole-induced; stationary phase enriched protein; late-stage biofilm-induced gene
orf19.4555	ALS4	pH8_pH4 & SDN_SDG	3.18359	1.7679e-09	1.39826	0.0628393	1.64067	0.00866118	ALS family protein; role in adhesion and wild-type germ tube induction; growth and temperature regulated; expressed during infection of human buccal epithelial cells; down-regulated upon vaginal contact; putative GPI-anchored
orf19.4737	TPO3	pH8_pH4 & SDN_SDG	-2.05346	0.0121149	1.3034	0.411417	2.27263	0.00459745	Possible role in polyamine transport; MFS-MDR family; transcription induced by Sfu1p, regulated upon white-opaque switching; decreased expression in hyphae compared to yeast-form cells; regulated by Nrg1p; fungal-specific
orf19.5193		pH8_pH4 & SDN_SDG	-7.41525	5.29775e-07	1.89849	0.109918	3.83781	0.000824586
orf19.7150	NRG1	pH8_pH4 & SDN_SDG	-1.62805	0.000585865	-1.3971	0.0154606	-1.54748	0.0025826	Transcriptional repressor; regulates chlamydospore development, hyphal gene induction, virulence genes, and genes involved in rescue/stress responses; effects both Tup1p-dependent (major) and -independent (minor) regulation; biofilm-induced
orf19.7600	FDH3, SFA1	pH8_pH4 & SDN_SDG	-2.22656	3.8348e-06	-1.23907	0.248265	-1.87786	0.000337281	Glutathione-dependent formaldehyde dehydrogenase involved in glycine catabolism; downregulated by Efg1p under yeast, not hyphal growth conditions; transcriptionally activated by Mnl1p under weak acid stress
orf19.775		pH8_pH4 & SDN_SDG	2.03911	0.000625889	-1.32638	0.197803	-1.62973	0.0272073
CaalfMt19	tN(GUU)5mt	SDN_SDG	-1.02942	0.94322	-1.00961	0.980451	1.71213	0.0184026	Mitochondrial asparagine tRNA, predicted by tRNAscan-SE
orf19.1023		SDN_SDG	1.02666	0.922359	1.39415	0.027246	1.52297	0.00853819
orf19.1066	GIG1, YPL067C	SDN_SDG	-1.00703	0.985857	-1.30909	0.219308	1.78109	0.00686701	Protein induced by N-acetylglucosamine (GlcNAc); localized in cytoplasm; mutation causes increased resistance to nikkomycin Z
orf19.1105.2	PGA56	SDN_SDG	1.14533	0.510983	1.49566	0.00930895	1.50861	0.0135961	Regulator of sorbose utilization; putative GPI-anchor; predicted helix-loop helix domain; hyphal induced; induced during cell wall regeneration; colony morphology-related gene regulation by Ssn6p; transcription activated by Tbf1p, Hap43p
orf19.1203.1		SDN_SDG	1.02557	0.909044	1.36647	0.0103283	1.55666	0.000528308
orf19.1342	SHM1	SDN_SDG	-1.49483	0.0173293	-1.39197	0.0417403	-1.74308	0.00093551	Mitochondrial serine hydroxymethyltransferase; complements the glycine auxotrophy of an S. cerevisiae shm1 null shm2 null gly1-1 triple mutant; protein present in exponential and stationary growth phase yeast cultures
orf19.1666		SDN_SDG	1.25976	0.0531191	1.38262	0.00315136	1.98224	4.12305e-08	Predicted ORF in Assemblies 19, 20 and 21; transcription is induced in response to alpha pheromone in SpiderM medium
orf19.1694		SDN_SDG	1.47949	0.000954567	1.45865	0.000918461	1.55213	0.000260775
orf19.1742	HEM3	SDN_SDG	-1.00449	0.990405	1.44689	0.0735395	1.88705	0.00273899	Hydroxymethylbilane synthase (uroporphyrinogen I synthase); converts 4-porphobilinogen to hydroxymethylbilane, third step in the heme biosynthesis; transcription greater in high iron, CO2; alkaline downregulated; Hap43p-repressed
orf19.1750	CNL1	SDN_SDG	1.06628	0.763368	-1.3561	0.0289475	-1.71554	0.000190504	Protein similar to mammalian SR-like RNA splicing factor; gene has intron; significant changes made to ORF with coordinate updates (see Locus History)
orf19.1754		SDN_SDG	1.24645	0.163947	1.39341	0.0170355	1.73707	0.000126422	Putative calmodulin-dependent protein kinase; possibly an essential gene, disruptants not obtained by UAU1 method
orf19.1815		SDN_SDG	-1.11589	0.637714	1.36457	0.0623275	1.51839	0.0181546	Ortholog of S. cerevisiae TIF6
orf19.1925	TLO5	SDN_SDG	1.25797	0.237073	-1.19331	0.351685	-1.51601	0.0194381	Member of a family of telomere-proximal genes of unknown function; may be spliced in vivo
orf19.1979	GIT3	SDN_SDG	-1.55682	0.0956442	-1.57718	0.0627899	-1.7272	0.0390633	Putative glycerophosphoinositol permease; fungal-specific (no human/murine homolog); alkaline downregulated; transcription specific to white cell type; caspofungin, macrophage/pseudohyphal-repressed; biofilm-induced
orf19.2154	HXK1	SDN_SDG	-1.03335	0.964249	-1.10048	0.869801	3.28382	0.00174604	N-acetylglucosamine (GlcNAc) kinase; involved in GlcNAc utilization; required for wild-type hyphal growth and mouse virulence; gene expression is GlcNAc-induced; induced in response to alpha pheromone in SpiderM medium
orf19.2156	NAG1	SDN_SDG	-1.09019	0.936271	-1.53765	0.555578	4.45359	0.0154619	Glucosamine-6-phosphate deaminase; enzyme of N-acetylglucosamine utilization; required for wild-type hyphal growth and mouse virulence; converts glucosamine 6-P to fructose 6-P; reaction is reversible in vitro; gene is GlcNAc-induced
orf19.2157	DAC1	SDN_SDG	1.14447	0.897493	-1.19517	0.846803	4.50921	0.0168655	N-acetylglucosamine-6-phosphate (GlcNAcP) deacetylase; enzyme of N-acetylglucosamine utilization; required for wild-type hyphal growth and virulence in mouse systemic infection; gene is GlcNAc-induced
orf19.2295		SDN_SDG	1.14142	0.619183	-1.26097	0.27278	-1.5685	0.0299811
orf19.2428.2		SDN_SDG	1.10682	0.836864	1.05156	0.921744	3.30627	0.000111253
orf19.2661	TLO34	SDN_SDG	1.53468	0.19427	1.34047	0.377429	-1.89966	0.0422406	Non-telomeric member of a family of telomere-proximal genes of unknown function; predicted N-terminus is extended, relative to that of other family members; overlaps orf19.2662
orf19.2759		SDN_SDG	-1.38648	0.0554417	-1.4033	0.0329903	-1.89271	0.000103953
orf19.34	GIT1	SDN_SDG	-1.10662	0.829986	-1.07728	0.871034	3.17576	9.29222e-05	Putative glycerophosphoinositol permease; fungal-specific (no human or murine homolog); transcription negatively regulated by Rim101p; virulence-group-correlated expression; possibly essential gene, disruptants not obtained by UAU1 method
orf19.3575	CDC19	SDN_SDG	1.49808	0.315302	-1.89041	0.0583192	-2.18754	0.0300159	Pyruvate kinase; on yeast cell surface; Gcn4p, Hog1p regulated; induced on polystyrene adherence; downregulated by phagocytosis, farnesol treatment; mutation affects filamentation; stationary phase enriched; biofilm, Hap43p-induced gene
orf19.3656	COX15	SDN_SDG	-1.42075	0.0412437	1.37434	0.0517216	1.56369	0.00903655	Cytochrome oxidase assembly protein; transcription is regulated by Nrg1p and Tup1p; alkaline downregulated; Hap43p-repressed gene; early-stage biofilm-induced gene
orf19.3670	GAL1	SDN_SDG	-1.00834	0.980022	-1.0092	0.975691	1.65546	0.00348627	Galactokinase; transcription regulated by galactose, Mig1p, Tup1p, Hap43p; not required for virulence in mice; farnesol- and hypoxia-downregulated in biofilm; fluconazole- and ketoconazole-induced; stationary phase enriched protein
orf19.3764	GSG1	SDN_SDG	1.67212	0.0753451	-1.35694	0.308397	-1.82203	0.0394399	Protein similar to S. cerevisiae Gsg1p, which is a subunit of the TRAPP complex involved in targeting of ER-to-Golgi transport vesicles; biofilm- and planktonic growth-induced gene
orf19.3811	GYP1	SDN_SDG	-1.11645	0.277406	1.34427	0.00038651	1.51225	3.65206e-06	Putative Cis-golgi GTPase-activating protein; transcription is regulated by Nrg1p, Mig1p, and Tup1p
orf19.3820		SDN_SDG	1.03583	0.830323	1.49173	4.80938e-05	1.57092	1.62733e-05	Predicted ORF in Assemblies 19, 20 and 21; clade-associated gene expression
orf19.395	ENO1	SDN_SDG	1.58138	0.708479	1.78509	0.593532	9.68286	0.0106353	Enolase, enzyme of glycolysis and gluconeogenesis; major cell-surface antigen; binds host plasmin/plasminogen; immunoprotective; phagocytosis, biofilm and planktonic growth-induced; farnesol-downregulated; possibly essential; Hap43p-induced
orf19.3974	PUT2	SDN_SDG	1.39615	0.298858	1.66701	0.0581571	1.96967	0.0177592	Putative delta-1-pyrroline-5-carboxylate dehydrogenase; alkaline upregulated; protein present in exponential and stationary growth phase yeast cultures; late-stage biofilm-induced gene
orf19.4147	GLR1	SDN_SDG	-1.2374	0.253832	1.41837	0.0263278	1.50358	0.0157726	Glutathione reductase; upregulated by human neutrophils; oxidative stress-induced regulation via Cap1p; overexpression correlates with multidrug resistance in a cap1 mutant, farnesol induced; stationary phase enriched protein
orf19.4197	YHM2	SDN_SDG	1.01263	0.972835	-1.22712	0.323471	1.50243	0.0430653	Alkaline upregulated
orf19.4290	TRR1	SDN_SDG	1.36743	0.246436	-1.07526	0.839427	-1.73684	0.0263166	Thioredoxin reductase; regulated by Tsa1p/Tsa1Bp, Hap43p; induced by nitric oxide, peroxide; oxidative stress-induce via Cap1p; upregulated by human neutrophils; fungal-specific (no human/murine homolog); stationary phase enriched protein
orf19.4318	MIG1	SDN_SDG	1.12851	0.538352	-1.14975	0.41599	-1.57183	0.00318055	Transcriptional repressor; regulates genes for carbon source utilization; Tup1p-dependent, -independent functions; upregulated in biofilm and planktonic cultures; hyphal downregulated; Hap43p and caspofungin repressed
orf19.4668		SDN_SDG	1.05327	0.72562	1.12469	0.294185	1.7194	6.59443e-07	Protein not essential for viability
orf19.4749		SDN_SDG	-1.05882	0.819244	-1.26128	0.153634	-1.6219	0.00269005	Hap43p-induced gene; hyphal-induced expression, regulated by Cyr1p, Ras1p, Efg1p
orf19.4941	TYE7	SDN_SDG	-2.09937	0.109796	1.22201	0.73426	-2.53554	0.0428895	bHLH transcription factor involved in control of glycolysis; required for biofilm formation; hyphally regulated by Cph1p, Cyr1p; flucytosine, Hog1p induced; amphotericin B, caspofungin repressed; induced in biofilm and planktonic growth
orf19.5391		SDN_SDG	1.32592	0.201899	-1.10734	0.69888	1.5258	0.046215	Hap43p-induced gene
orf19.5392	NGT1	SDN_SDG	1.16226	0.840946	-1.19344	0.791187	3.98723	0.00348627	N-acetylglucosamine (GlcNAc)-specific transporter; role in GlcNAc (but not serum) induced hyphal growth; localizes to plasma membrane; induced by GlcNAc, macrophage engulfment; 12 transmembrane, major facilitator superfamily
orf19.5393		SDN_SDG	-1.04459	0.87418	1.18171	0.367546	1.67606	0.00208837	Putative cysteine sulfinate decarboxylase; transcription is positively regulated by Tbf1p
orf19.5534		SDN_SDG	1.40616	0.287271	-1.40409	0.245291	-2.30006	0.00286814	S. cerevisiae ortholog TVP38 has role in mitotic spindle elongation, vesicle-mediated transport and localizes to integral to Golgi membrane
orf19.5575		SDN_SDG	-1.02809	0.927622	1.03065	0.917675	1.79556	0.000868778	S. cerevisiae ortholog PEX25 has role in protein import into peroxisome matrix and localizes to peroxisomal membrane
orf19.5598		SDN_SDG	-1.0368	0.891022	-1.46593	0.0092884	-1.67835	0.000807873
orf19.5641	CAR2	SDN_SDG	-1.18265	0.798335	-1.21613	0.737094	-2.75989	0.0221496	Ornithine aminotransferase; role in arginine metabolism; alkaline upregulated; mutation confers hypersensitivity to toxic ergosterol analog and to amphotericin B; present in exponential and stationary phase yeast cultures; biofilm-induced
orf19.5735.3		SDN_SDG	1.03305	0.950045	-1.04471	0.922092	2.83031	0.000120921
orf19.6077		SDN_SDG	1.16508	0.541969	-1.29683	0.19394	-1.6245	0.0149375	Putative protein of unknown function; shows colony morphology-related gene regulation by Ssn6p
orf19.6229	CAT1, CTA1	SDN_SDG	1.20002	0.558572	1.20858	0.501877	1.667	0.0430653	Catalase; resistance to oxidative stress, neutrophils, peroxide; role in virulence; regulated by iron, ciclopirox, fluconazole, carbon source, pH, Rim101p, Ssn6p, Hog1p, Hap43p, farnesol, core stress response; stationary phase-enriched
orf19.6373		SDN_SDG	1.05188	0.772801	-1.16279	0.217244	-1.55444	0.000162299	Ortholog of C. glabrata CAGL0L04004g
orf19.6434	PEX19	SDN_SDG	1.12372	0.555224	-1.17691	0.323835	-1.52328	0.00619722	S. cerevisiae ortholog PEX19 has role in protein exit from endoplasmic reticulum, ER-dependent peroxisome organization, protein import into peroxisome membrane, protein stabilization
orf19.6673	HEX1	SDN_SDG	1.3027	0.518172	1.22358	0.617606	5.11197	1.03475e-06	Beta-N-acetylhexosaminidase/chitobiase, highly glycosylated enzyme that is secreted to the periplasm and culture medium; required for full virulence; may have role in carbon or nitrogen scavenging; possibly an essential gene (UAU1 method)
orf19.6996		SDN_SDG	1.44499	0.00474045	1.22234	0.13041	1.53833	0.00105232	Hap43p-repressed gene; planktonic growth-induced gene
orf19.7044	RIM15	SDN_SDG	-1.21516	0.258467	-1.11702	0.545584	-1.5307	0.00538988	S. cerevisiae ortholog RIM15 has protein kinase activity and has role in age-dependent response to oxidative stress involved in chronological cell aging, protein phosphorylation, regulation of meiosis
orf19.7067		SDN_SDG	1.04696	0.795513	-1.31049	0.0149888	-1.5564	0.000126422	S. cerevisiae ortholog CTR9 has triplex DNA binding and has role in transcription elongation from RNA polymerase II promoter, histone methylation, transcription elongation from RNA polymerase I promoter, chromosome segregation
orf19.7086		SDN_SDG	-1.03579	0.868562	-1.25731	0.0700499	-1.53002	0.000974144	S. cerevisiae ortholog KAP114 has protein transporter activity, has role in transcription factor import into nucleus and localizes to nucleus, cytoplasm
orf19.7501		SDN_SDG	1.09844	0.658009	-1.21312	0.232621	-1.67721	0.000848732	Nucleosome assembly protein; protein present in exponential and stationary growth phase yeast cultures
orf19.7566		SDN_SDG	1.46303	0.119352	1.07223	0.838627	1.72422	0.020498	Late-stage biofilm-induced gene; transcription is upregulated in clinical isolates from HIV+ patients with oral candidiasis; alkaline upregulated by Rim101p; fungal-specific (no human or murine homolog)
orf19.7680	CTA26	SDN_SDG	1.15868	0.482753	-1.03089	0.911803	-1.515	0.0164254	Putative transcriptional activator; downregulated by Efg1p; transcription is upregulated in an RHE model of oral candidiasis; member of a family of telomere-proximal genes; Hap43p-repressed

## Sheet: 3h
Gene	Synonyms	condition	FC_pH8_pH4	adj.p_pH8_pH4	FC_HS_SDG	adj.p_HS_SDG	FC_SDN_SDG	adj.p_SDN_SDG	Function
CaalfMt37	tD(GUC)8mt	HS_SDG	1.06111	0.96529	-1.64217	0.00954538	-1.14632	0.835374	Mitochondrial aspartate tRNA, predicted by tRNAscan-SE
orf19.1159		HS_SDG	1.08516	0.908827	-1.52084	0.00989118	-1.19952	0.620015	Protein similar to A. nidulans CYSA serine O-trans-acetylase, suggesting that C. albicans uses an O-acetyl-serine (OAS) pathway of sulfur assimilation; induced upon biofilm formation
orf19.1193	GNP1, AGP1	HS_SDG	1.03751	0.999403	3.63506	0.00314076	1.30266	0.871193	Protein similar to asparagine and glutamine permease; fluconazole or caspofungin induced; transcription is regulated by Nrg1p, Mig1p, Tup1p, Gcn2p, Gcn4p, and alkaline regulated by Rim101p; biofilm-induced; fungal-specific
orf19.1235	HOM3	HS_SDG	-1.49249	0.0250142	-1.75797	0.000386321	-1.27487	0.404882	Putative L-aspartate 4-P-transferase; fungal-specific (no human or murine homolog); regulated by Gcn2p and Gcn4p; early-stage biofilm-induced gene
orf19.1275	GAT1	HS_SDG	-1.0435	0.966381	-1.61617	0.00050601	-1.18791	0.563566	Zinc finger transcriptional regulator of nitrogen utilization; required for nitrogen catabolite repression and utilization of isoleucine, tyrosine and tryptophan N sources; required for virulence in a mouse systemic infection model
orf19.1287		HS_SDG	-1.1256	0.778486	-1.61573	0.00166061	-1.33039	0.238219	Biofilm-induced gene
orf19.1375	LEU42	HS_SDG	-1.11331	0.908827	-1.75756	0.00800748	-1.07036	0.95547	Putative alpha-isopropylmalate synthase; fungal-specific (no human/murine homolog); upregulated in the presence of human blood or polymorphonuclear cells; regulated by Gcn2p and Gcn4p; stationary phase enriched protein
orf19.1415	FRE10	HS_SDG	-1.31902	0.86244	-2.69219	0.0314383	-1.06541	0.98801	Major cell-surface ferric reductase under low-iron conditions; 7 transmembrane regions and a secretion signal predicted; repressed by Tup1p, Rim101p, Ssn6p, Hog1p, caspofungin; ciclopirox olamine induced; not required for filamentous growth
orf19.1517	ARO3	HS_SDG	-1.22712	0.726101	-1.89229	0.00803881	-1.45978	0.360405	3-deoxy-D-arabinoheptulosonate-7-phosphate synthase; aromatic amino acid biosynthesis; GCN-regulated; feedback-inhibited by phenylalanine if expressed in S. cerevisiae; Aro3p and Aro4p catalyze same reaction; decreased in stationary phase
orf19.1587	HGT20	HS_SDG	1.1245	0.887146	-1.7527	0.00549432	-1.22487	0.683132	Putative glucose transporter of the major facilitator superfamily; the C. albicans glucose transporter family comprises 20 members; 12 probable membrane-spanning segments; regulated by Nrg1p
orf19.1613	ILV2	HS_SDG	-1.10073	0.908827	-1.99424	0.000238934	-1.25128	0.5962	Putative acetolactate synthase; regulated by Gcn4p; induced by amino acid starvation (3-AT treatment); stationary phase enriched protein
orf19.1614	MEP1, MEP3	HS_SDG	-1.45471	0.18516	-2.73448	2.267e-06	-1.61772	0.099397	Ammonium permease; Mep1p is more efficient ammonium permease than Mep2p, whereas Mep2p has additional regulatory role; 11 predicted transmembrane regions; low mRNA abundance; hyphal downregulated; late-stage biofilm-induced
orf19.1621	GPA2	HS_SDG	1.17113	0.49267	1.60157	0.000221154	1.16717	0.584329	G-protein alpha subunit; regulates filamentous growth; involved in cAMP-mediated glucose signaling; reports differ on role in cAMP-PKA pathway, MAP kinase cascade; Gpr1p C terminus binds Gpa2p; regulates HWP1 and ECE1
orf19.1663	MNT2, KRE2	HS_SDG	1.14984	0.644986	1.53245	0.00296894	1.0947	0.863237	Alpha-1,2-mannosyl transferase; adds third mannose during cell-wall mannoprotein biosynthesis; partially redundant with Mnt1p; role in adherence and virulence; expressed in yeast-form and hyphal cells; fungal-specific; Hap43p-induced
orf19.1702	ARF3	HS_SDG	-1.00772	0.999403	1.64075	0.00199971	1.39221	0.166722	Transcription is filament induced; Tup1p regulated (see Locus History Note for Assembly 19 correction)
orf19.1716	URA3	HS_SDG	-1.2718	0.561976	-1.57725	0.0429686	-1.20876	0.769978	Orotidine-5'-phosphate decarboxylase, enzyme of pyrimidine biosynthesis; gene used as a molecular genetic marker, but decreased expression when integrated at ectopic chromosomal locations can cause defects in hyphal growth and virulence
orf19.1738	UGP1	HS_SDG	-1.11243	0.832269	1.51733	0.008841	1.3533	0.223583	Protein similar to UTP-glucose-1-phosphaturidyl transferase; localizes to cell surface of yeast-form cells, but not hyphal cells; Hog1p-downregulated; stationary phase enriched protein
orf19.1779	MP65, SCW4|SCW10	HS_SDG	1.07471	0.952507	1.56565	0.0243804	1.45187	0.221733	Cell surface mannoprotein; cell-wall glucan metabolism, biofilm, adhesion; adhesin motif; O-glycosylation; induced by heat, germ tube formation, wall regeneration; mycelial antigen; diagnostic marker; fluconazole-repressed
orf19.1863		HS_SDG	1.43565	0.186583	-2.07632	0.000334912	-1.61566	0.0851399
orf19.198	ASN1, ASN2	HS_SDG	-1.0165	0.999403	-1.55921	0.0294348	-1.154	0.83363	Putative asparagine synthetase; soluble protein in hyphae; regulated by Rim101p; decreased expression at pH 4 vs pH 8; protein detected during exponential and stationary phases of yeast- form growth
orf19.2003	HNM1	HS_SDG	-1.23882	0.694402	-1.83832	0.0114449	-1.18669	0.836372	Putative choline/ethanolamine transporter; mutation confers hypersensitivity to toxic ergosterol analog; shows colony morphology-related gene regulation by Ssn6p; clade-associated gene expression
orf19.2022		HS_SDG	-1.10342	0.978316	2.20807	0.0474851	1.1984	0.91141
orf19.2028	MXR1	HS_SDG	-1.00481	0.999403	-1.8708	3.86402e-05	-1.17935	0.649592	Putative methionine sulfoxide reductase; flucytosine induced; Plc1p-regulated; upregulated in the presence of human neutrophils; macrophage regulated (gene induced, protein decreased); possibly adherence-induced
orf19.2090		HS_SDG	1.03961	0.974922	-1.51407	0.00353213	-1.2476	0.378594	Hap43p-induced gene
orf19.2092		HS_SDG	-1.05667	0.929627	-1.78668	1.88376e-06	-1.36322	0.0482569	Putative peroxisomal cystathionine beta-lyase; Gcn4p-regulated
orf19.2098	ARO8	HS_SDG	-1.14032	0.82176	-1.5821	0.0151339	-1.12543	0.861998	Aromatic transaminase of the Ehrlich fusel oil pathway of aromatic alcohol biosynthesis; Rim101p independent alkaline induction; protein abundance affected by URA3 expression in the CAI-4 strain; Gcn4p-regulated; stationary phase enriched
orf19.2125		HS_SDG	-1.82226	0.064953	-1.93292	0.0183518	-1.15718	0.901312
orf19.2284		HS_SDG	-1.36637	0.174489	-1.54163	0.0134595	-1.24151	0.555758	Hap43p-repressed gene; biofilm-induced
orf19.2337	ALP1	HS_SDG	1.24562	0.878863	2.65003	0.00934125	1.21419	0.904486	Cysteine transporter; fungal-specific (no human or murine homolog)
orf19.2341	HNT1	HS_SDG	-1.02818	0.988149	-1.58047	0.00292577	-1.47872	0.0501127	Protein with similarity to protein kinase C inhibitor-I; protein level decreases in stationary phase cultures
orf19.2351	NIT3	HS_SDG	-1.37116	0.196841	-2.17801	1.59198e-05	-1.32813	0.365541	Putative nitrilase; regulated by Gcn2p and Gcn4p; protein present in exponential and stationary growth phase yeast cultures
orf19.2364	MIS11, MIS1	HS_SDG	-1.20746	0.818259	-2.25986	0.00192112	-1.4132	0.5144	Similar to precursor of mitochondrial C1-tetrahydrofolate synthase; putative protein of glycine catabolism; downregulated by Efg1p; fluconazole-induced; stationary phase enriched protein
orf19.2396	IFR2	HS_SDG	1.26022	0.527106	1.54222	0.0346627	1.14445	0.848802	Zinc-binding dehydrogenase; upregulated by benomyl, ciclopirox olamine or alpha pheromone; regulated by oxidative stress (via Cap1p) and osmotic stress (via Hog1p); protein present in exponential and stationary phase; Hap43p-induced gene
orf19.2451	PGA45	HS_SDG	-1.35626	0.140674	-1.61846	0.00270321	-1.34591	0.253681	Cell wall protein; putative GPI-anchor; downregulated in core caspofungin response; Hog1p-induced; regulated by Ssn6p; Mob2p-dependent hyphal regulation; biofilm-induced
orf19.2457		HS_SDG	1.33855	0.445776	1.74578	0.0134627	1.4773	0.288134
orf19.2525	LYS12	HS_SDG	-1.19788	0.635427	-1.6912	0.00397226	1.03681	0.982045	Putative mitochondrial homoisocitrate dehydrogenase; clade-associated gene expression; protein level decreases in stationary phase cultures
orf19.2527		HS_SDG	-1.16983	0.754582	-1.67571	0.00796234	-1.35612	0.362528	Putative protein of unknown function; Hap43p-induced; required for normal biofilm growth; induced upon biofilm formation
orf19.2531	CSP37	HS_SDG	-1.09541	0.973373	-3.00426	0.000723468	-1.60584	0.435506	Plasma membrane, hyphal cell wall protein; role in progression of murine systemic infection; predicted P-loop, divalent cation binding, N-glycosylation sites; expressed in yeast and hyphae; hyphal downregulated; stationary-phase enriched
orf19.2551	MET6	HS_SDG	-1.09201	0.964721	-3.09124	3.33171e-05	-1.19549	0.8585	Essential 5-methyltetrahydropteroyltriglutamate-homocysteine methyltransferase (cobalamin-independent methionine synthase); antigenic during murine or human systemic infection; heat shock, estrogen, possibly biofilm, and GCN-induced
orf19.2618	MET2	HS_SDG	-1.27125	0.202536	-1.74581	4.98689e-05	-1.28844	0.260167	Homoserine acetyltransferase; Hap43p-, Gcn4p-regulated; macrophage/pseudohyphal-repressed; not highly biofilm induced, in contrast to many sulfur amino acid metabolic genes; no human or murine homolog; virulence-group-correlated expression
orf19.2738	SUL2, SUL1	HS_SDG	1.10289	0.950226	-2.57654	0.000197526	-1.53852	0.315353	Putative sulfate transporter; transcription is negatively regulated by Sfu1p; induced upon biofilm formation; amphotericin B induced
orf19.2777		HS_SDG	1.18298	0.460056	2.05233	1.58691e-07	1.49996	0.00864395
orf19.2896	SOU1	HS_SDG	-1.23528	0.677078	-1.69004	0.0254198	-1.24257	0.725275	Enzyme involved in utilization of L-sorbose; has sorbitol dehydrogenase, fructose reductase, and sorbose reductase activities; NAD-binding site motif; transcriptional regulation affected by chromosome 5 copy number; Hap43p-induced gene
orf19.2907.1		HS_SDG	1.09408	0.890514	-1.63285	0.00192112	-1.4792	0.0579425	S. cerevisiae ortholog PCC1 has chromatin DNA binding and has role in positive regulation of transcription from RNA polymerase II promoter by pheromones, threonylcarbamoyladenosine metabolic process
orf19.2970	LYS2	HS_SDG	-1.2186	0.594447	-1.78863	0.00196016	-1.22158	0.656379	Large subunit of heterodimeric alpha-aminoadipate reductase; enzyme of lysine biosynthesis; contains predicted binding sites for AMP and alpha-aminoadipate; feedback inhibited by lysine or thialysine; regulated by Gcn2p and Gcn4p
orf19.2977		HS_SDG	-1.38937	0.108708	-1.58745	0.00502876	-1.23312	0.537742	Hap43p-repressed gene
orf19.2989	GOR1	HS_SDG	-1.42581	0.241629	-1.74625	0.00998601	-1.15048	0.8585	S. cerevisiae ortholog GOR1 has glyoxylate reductase activity, has role in glyoxylate catabolic process and localizes to nucleus, mitochondrion
orf19.3066	ENG1, DSE4	HS_SDG	-1.20624	0.583001	-1.96336	0.000113797	-1.39725	0.23001	Endo-1,3-beta-glucanase required for cell separation after division, orthologous to S. cerevisiae Dse4p; caspofungin-, fluconazole-repressed; fungal-specific; repressed in response to alpha pheromone in SpiderM medium; biofilm-induced gene
orf19.3106	MET16	HS_SDG	-1.37356	0.0268262	-1.70328	3.01514e-05	-1.19585	0.473142	Putative 3'-phosphoadenylsulfate reductase; sulfur amino acid metabolism; reports differ on regulation during biofilm formation; fungal-specific; possibly an essential gene, disruptants not obtained by UAU1 method; Hap43p-repressed gene
orf19.3175		HS_SDG	-1.05792	0.974922	-1.8278	0.00346248	-1.40102	0.336377	Predicted ORF in Assemblies 19, 20 and 21; alkaline downregulated; repressed by nitric oxide; virulence-group-correlated expression
orf19.3221	CPA2	HS_SDG	1.07027	0.990772	-3.67277	0.00146423	-1.34364	0.83363	Putative arginine-specific carbamoylphosphate synthetase; protein enriched in stationary phase yeast cultures; transcription is upregulated in both intermediate and mature biofilms
orf19.3222		HS_SDG	1.00836	0.999403	-1.83554	0.00549432	-1.20018	0.79202	S. cerevisiae ortholog YGR125W localizes to fungal-type vacuole
orf19.3393		HS_SDG	-1.05159	0.964721	-1.59281	0.00327448	-1.413	0.125413	Putative DEAD-box helicase; Hap43p-induced gene
orf19.3680	Sep 07, SHS1	HS_SDG	1.00063	0.999403	1.61122	0.0188864	1.58183	0.0949463	Septin, required for wild-type invasive growth in vitro but not required for virulence in a mouse model of systemic infection; localizes to hyphal septum or bud neck; Asn-rich; aberrant gel mobility
orf19.3743		HS_SDG	1.04591	0.935532	1.67119	1.77365e-06	1.19225	0.320115
orf19.3771		HS_SDG	-1.11256	0.935532	-2.37671	0.000480507	-1.3097	0.647482
orf19.3823	ZDS1	HS_SDG	1.28686	0.0611801	1.56501	7.68675e-05	1.37077	0.0258985	Nonessential protein; similar to S. cerevisiae Zds1p
orf19.3846	LYS4	HS_SDG	-1.18369	0.695831	-2.53813	1.41174e-06	-1.49975	0.133598	Homoaconitase; regulated by Gcn4p, Gcn2p; induced in response to amino acid starvation (3-AT treatment); upregulated in the presence of human whole blood or polymorphonuclear (PMN) cells; Hap43p-repressed gene
orf19.3911	SAH1	HS_SDG	-1.25052	0.482642	-1.50426	0.026616	-1.01218	0.994024	Putative S-adenosyl-L-homocysteine hydrolase; predicted enzyme of sulfur amino acid metabolism; antigenic in human; biofilm-, alkaline-, fluconazole-induced expression; Gcn4p-regulated; amino acid starvation (3-AT) repressed
orf19.3940.1	CUP1	HS_SDG	1.36125	0.377803	1.95829	0.00196016	1.54425	0.188777	Metallothionein, involved in copper resistance; transcription is induced by copper
orf19.3942.1	RPL43A, RPL43B|RPL43A	HS_SDG	1.33131	0.3653	1.51039	0.0462854	1.34569	0.416143	Putative ribosomal protein, large subunit; downregulated in the presence of human whole blood or polymorphonuclear (PMN) cells; shows colony morphology-related gene regulation by Ssn6p
orf19.3950	MSM1	HS_SDG	-1.06643	0.963821	-2.10061	0.000130808	-1.47134	0.200446	Mitochondrial methionyl-tRNA synthetase (MetRS); functionally complements methionine auxotrophy of an E. coli MetRS mutant; transcription regulated by Nrg1p; biofilm- and planktonic growth-induced
orf19.4026	HIS1	HS_SDG	-1.37458	0.140674	-1.70478	0.00155928	-1.42618	0.146919	ATP phosphoribosyl transferase; enzyme of histidine biosynthesis; fungal-specific (no human, murine homolog); upregulated in biofilm; acid upregulated/alkaline downregulated by Rim101p; regulated by Gcn2p, Gcn4p; strain CA9 is a his1 mutant
orf19.4040	ILV3	HS_SDG	-1.41825	0.447668	-2.85365	7.68675e-05	-1.53732	0.350568	Putative dihydroxyacid dehydratase; upregulated in biofilm; repressed by nitric oxide; macrophage-induced protein; farnesol-downregulated; protein present in exponential and stationary growth phase; Hap43p-repressed gene
[truncated: 248 more rows]

## Sheet: 6h
Gene	Synonyms	condition	FC_pH8_pH4	adj.p_pH8_pH4	FC_HS_SDG	adj.p_HS_SDG	FC_SDN_SDG	adj.p_SDN_SDG	Function
[truncated: 457 more rows]

[truncated: 1 more sheets: 12h]
